# Supplementary material for: A new family of the order Monstrilloida (Copepoda) from deep waters of the North Atlantic supported by morphological and genetic evidence
Source: PeerJ. 2026 May 18;14:e21176. doi: 10.7717/peerj.21176 (PMC13192465; doi:10.7717/peerj.21176)
Supplement: Supplemental Information 1 [file peerj-14-21176-s001.xlsx]

## Sheet: Sheet1
GenBank ID	id.tree	Identification rank	Taxon formal name	Taxon operational name	Order	Marker	Sequence raw	Sequence length	GenBank definition	GenBank isolate information	GenBank voucher information	Sequence label	Comments
MZ223432	tree01	SPECIES	Caromiobenella brasiliensis	Caromiobenella brasiliensis	Monstrilloida	COI	ataaagatattggtacaatatacctaatattaagtttatgatctggtattttaggagcaataataagttttattattcgattagagctaatacaaccaggatcttttttaattgatggacaaagatataacgtagttgttacttctcatgcttttgttataattttttttttagttatacccgctcttattggggggtttggaaactggttggttccaataataataggtattgtagatatagctatacctcgcctaaataacttaagtctattcttatatttcccagcaataatacttttacttatatcagctattgtaggtacaggtgtaggcacaggctggaccgtatatccaccattaagttctattgaataccattcgtcattgtcagttgatt…	681	Caromiobenella brasiliensis isolate J48F cytochrome c oxidase	isolate_J48F		MZ223432|Caromiobenella_brasiliensis_isolate_J48F	ingroup
MZ223430	tree02	SPECIES	Caromiobenella brasiliensis	Caromiobenella brasiliensis	Monstrilloida	COI	ataaagatattggtacaatatacctagtattaagtttatgatctggtattttaggagcaataataagttttattattcgattagagctaatacaaccagggtcttttttaattgatggacaaagatataacgtagttgttacttctcatgcttttgttataattttttttttagttatacccgctcttattggagggtttggaaactggctggttccaataataataggtattgtagatatagctatacctcgtctaaataacttaagtctattcttatatttcccagcaataatacttttacttatatcagctattgcaggtacaggtgtaggtacaggctggaccgtatatccaccattaagttctattgaataccattcatcattgtcagtagatt…	681	Caromiobenella brasiliensis isolate J49F cytochrome c oxidase	isolate_J49F		MZ223430|Caromiobenella_brasiliensis_isolate_J49F	ingroup
MZ223431	tree03	SPECIES	Caromiobenella brasiliensis	Caromiobenella brasiliensis	Monstrilloida	COI	ataaagatattggtacaatatacctagtattaagtttatgatctggtattttaggagcaataataagttttattattcgattagagctaatacaaccaggatcttttttaattgatggacaaagatataatgtagttgttacttctcatgcttttgttataattttttttttagttatacccgctcttattggagggtttggaaactggctggttccaataataataggtattgtagacatagctatacctcgcctaaataacttaagtctattcttatatttcccagcaataatacttttacttatatcagctattgtaggtacaggtgtaggcacaggctggaccgtatatccgccattaagttctattgaataccattcgtcattgtcagtagatt…	681	Caromiobenella brasiliensis isolate J50F cytochrome c oxidase	isolate_J50F		MZ223431|Caromiobenella_brasiliensis_isolate_J50F	ingroup
MZ223433	tree04	SPECIES	Caromiobenella brasiliensis	Caromiobenella brasiliensis	Monstrilloida	COI	ataaagatattggtacaatatacctagtattaagtttatgatctggtattttaggagcaataataagttttattattcgattagagctaatacaaccaggatcttttttaattgatggacaaagatataacgtagttgttacttctcatgcttttgttataattttttttttagttatacccgctcttattggggggtttggaaactggttggttccaataataataggtattgtagatatagctatacctcgcctaaataacttaagtctattcttatattttccagcaataatacttttacttatatcagctattgtaggtacaggtgtaggcacaggctggaccgtatatccgccattaagttctattgaataccattcgtcattgtcagttgatt…	681	Caromiobenella brasiliensis isolate J51F cytochrome c oxidase	isolate_J51F		MZ223433|Caromiobenella_brasiliensis_isolate_J51F	ingroup
MZ223435	tree05	SPECIES	Caromiobenella brasiliensis	Caromiobenella brasiliensis	Monstrilloida	COI	ataaagatattggtacaatatacctagtattaagtttatgatctggtattttaggagcaataataagttttattattcgattagagctaatacaaccaggatcttttttaattgatggacaaagatataacgtagttgttacttctcatgcttttgttataattttttttttagttatacccgctcttattggagggtttggaaactggctggttccaataataataggtattgtagatatagctatacctcgcttaaataacttaagtctattcttatatttcccagcaataatacttttacttatatcagctattgtaggcacaggtgtaggtacaggctggaccgtatatccaccattaagttctattgaataccattcgtcattgtcagtagatt…	681	Caromiobenella brasiliensis isolate J52M cytochrome c oxidase	isolate_J52M		MZ223435|Caromiobenella_brasiliensis_isolate_J52M	ingroup
MZ223434	tree06	SPECIES	Caromiobenella brasiliensis	Caromiobenella brasiliensis	Monstrilloida	COI	ataaagatattggtacaatatacctagtattaagtttatgatctggtattttaggagcaataataagttttattattcgattagagctaatacaaccagggtcttttttaattgatggacaaagatataacgtagttgttacttctcatgcttttgttataattttttttttagttatacccgctcttattggagggtttggaaactggctggttccaataataataggtattgtagatatagctatacctcgtctaaataacttaagtctattcttatatttcccagcaataatacttttacttatatcagctattgcaggtacaggtgtaggtacaggctggaccgtatatccaccattaagttctattgaataccattcgtcattgtcagtagatt…	681	Caromiobenella brasiliensis isolate J53M cytochrome c oxidase	isolate_J53M		MZ223434|Caromiobenella_brasiliensis_isolate_J53M	ingroup
KY563281	tree07	SPECIES	Caromiobenella castorea	Caromiobenella castorea	Monstrilloida	28SrRNA	tgtgatgcccttagtaatggcgaatgaaacgggccaagtccagcaccgaactgctgactcttaaggtcatgcggaatgtggtgtgtgagtttgtctcatctcgattagacattcagctcaagttcgccttgactgggaccattgcccatagagggtgataggcccgtacggcgtttgtttgatcgagcagacaaaactctagagtcgagttgcttgggagtgcagctcaaagagcgaggtaaactcctcgtaagactaaatatgacctcgagaccgatagcgaacaagtaccgtgagggaaagttgaaaagcactttgaagagagagttaaagagtacgtgaaagtgcatagtggtaaacagaggcgtcctcgaagtttggaacagtggtccaaaccga…	784	Caromiobenella castorea voucher HYU-Mon0001 28S ribosomal RNA gene,		HYU-Mon0001	KY563281|Caromiobenella_castorea_voucher_HYU_Mon0001	ingroup
KY553209	tree07	SPECIES	Caromiobenella castorea	Caromiobenella castorea	Monstrilloida	COI	ttcaatatatttaattttaagattatgatcaggattattaggggcgattataagtttaattattcgaattgaacttatacaaccaggctctttattaattaatggacaagtttataatgtagtggtaacttctcatgcttttgtaataatttttttcttagtcataccagctttaattggtggatttggaaactggttagttcctttatcaataggggctttagatatagcaataccccaattaaataacttaagactattcttatattttcctgcaatacttatacttatattatcctcaatagcggatataggagtagggacgggatgaactatttatcctccattaagttctattgaatttcataactcaataagagtagattttgctattttttc…	658	Caromiobenella castorea voucher HYU-Mon0001 cytochrome c oxidase		HYU-Mon0001	KY553209|Caromiobenella_castorea_voucher_HYU_Mon0001	ingroup
KY563282	tree08	SPECIES	Caromiobenella castorea	Caromiobenella castorea	Monstrilloida	28SrRNA	tgtgatgcccttagtaatggcgaatgaaacgggccaagtccagcaccgaactgctgactcttaaggtcatgcggaatgtggtgtgtgagtttgtctcatctcgattagacattcagctcaagttcgccttgactgggaccattgcccatagagggtgataggcccgtacggcgtttgtttgatcgagcagacaaaactctagagtcgagttgcttgggagtgcagctcaaagagcgaggtaaactcctcgtaagactaaatatgacctcgagaccgatagcgaacaagtaccgtgagggaaagttgaaaagcactttgaagagagagttaaagagtacgtgaaagtgcatagtggtaaacagaggcgtcctcgaagtttggaacagtggtccaaaccga…	784	Caromiobenella castorea voucher HYU-Mon0002 28S ribosomal RNA gene,		HYU-Mon0002	KY563282|Caromiobenella_castorea_voucher_HYU_Mon0002	ingroup
KY563283	tree09	SPECIES	Caromiobenella castorea	Caromiobenella castorea	Monstrilloida	28SrRNA	tgtgatgcccttagtaatggcgaatgaaacgggccaagtccagcaccgaactgctgactcttaaggtcatgcggaatgtggtgtgtgagtttgtctcatctcgattagacattcagctcaagttcgccttgactgggaccattgcccatagagggtgataggcccgtacggcgtttgtttgatcgagcagacaaaactctagagtcgagttgcttgggagtgcagctcaaagagcgaggtaaactcctcgtaagactaaatatgacctcgagaccgatagcgaacaagtaccgtgagggaaagttgaaaagcactttgaagagagagttaaagagtacgtgaaagtgcatagtggtaaacagaggcgtcctcgaagtttggaacagtggtccaaaccga…	784	Caromiobenella castorea voucher HYU-Mon0003 28S ribosomal RNA gene,		HYU-Mon0003	KY563283|Caromiobenella_castorea_voucher_HYU_Mon0003	ingroup
KY563284	tree10	SPECIES	Caromiobenella castorea	Caromiobenella castorea	Monstrilloida	28SrRNA	tgtgatgcccttagtaatggcgaatgaaacgggccaagtccagcaccgaactgctgactcttaaggtcatgcggaatgtggtgtgtgagtttgtctcatctcgattagacattcagctcaagttcgccttgactgggaccattgcccatagagggtgataggcccgtacggcgtttgtttgatcgagcagacaaaactctagagtcgagttgcttgggagtgcagctcaaagagcgaggtaaactcctcgtaagactaaatatgacctcgagaccgatagcgaacaagtaccgtgagggaaagttgaaaagcactttgaagagagagttaaagagtacgtgaaagtgcatagtggtaaacagaggcgtcctcgaagtttggaacagtggtccaaaccga…	784	Caromiobenella castorea voucher HYU-Mon0004 28S ribosomal RNA gene,		HYU-Mon0004	KY563284|Caromiobenella_castorea_voucher_HYU_Mon0004	ingroup
KY563285	tree11	SPECIES	Caromiobenella castorea	Caromiobenella castorea	Monstrilloida	28SrRNA	tgtgatgcccttagtaatggcgaatgaaacgggccaagtccagcaccgaactgctgactcttaaggtcatgcggaatgtggtgtgtgagtttgtctcatctcgattagacattcagctcaagttcgccttgactgggaccattgcccatagagggtgataggcccgtacggcgtttgtttgatcgagcagacaaaactctagagtcgagttgcttgggagtgcagctcaaagagcgaggtaaactcctcgtaagactaaatatgacctcgagaccgatagcgaacaagtaccgtgagggaaagttgaaaagcactttgaagagagagttaaagagtacgtgaaagtgcatagtggtaaacagaggcgtcctcgaagtttggaacagtggtccaaaccga…	784	Caromiobenella castorea voucher HYU-Mon0005 28S ribosomal RNA gene,		HYU-Mon0005	KY563285|Caromiobenella_castorea_voucher_HYU_Mon0005	ingroup
KY553210	tree11	SPECIES	Caromiobenella castorea	Caromiobenella castorea	Monstrilloida	COI	ttcaatatatttaattttaagattatgatcaggattattaggggcgattataagtttaattattcgaattgaacttatacaaccaggctctttattaattaatggacaagtttataatgtagtggtaacttctcatgcttttgtaataatttttttcttagtcataccagctttaattgatggatttggaaactggttagttcctttatcaataggggctttagatatagcaataccccaattaaataacttaagactattcttatattttcctgcaatacttatacttatattatcctcaatagcggatataggagtagggacgggatgaactatttatcctccattaagttctattgaatttcataactcaataagagtagattttgctattttttc…	658	Caromiobenella castorea voucher HYU-Mon0005 cytochrome c oxidase		HYU-Mon0005	KY553210|Caromiobenella_castorea_voucher_HYU_Mon0005	ingroup
MH638357	tree12	SPECIES	Caromiobenella ohtsukai	Caromiobenella ohtsukai	Monstrilloida	COI	ttttgtaataattttttttcttgtaataccagcgttaattggaggatttggaaattgggttattccgttaataataggagcgatagacatagcaataccccgtttaaataatctaagactatttttgtatttccctgcaatactaatgttattactatcatctatagccgatataggtgtaggtacaggatgaacaatttatccccctctaagttcaatcgaattccataattctataagagtggactttgctattttttctatccatttagcaggagttaggtcattagtaggagcttttaattttattattacaattaatgaattaaaaattaaaaactcaggctggaataacgtatctttatatgtatgatctgtttatattaccgcatatttatt…	520	Caromiobenella ohtsukai voucher HYU-Mon0048 cytochrome c oxidase		HYU-Mon0048	MH638357|Caromiobenella_ohtsukai_voucher_HYU_Mon0048	ingroup
MH647065	tree12	SPECIES	Caromiobenella ohtsukai	Caromiobenella ohtsukai	Monstrilloida	28SrRNA	ggtgatgcccttagtaatggcgaatgaaacgggccaagtccagcaccgaactgctgactcattgggtcatgcggaatgtggtgtgtgagaccgtctcatctcgatcagatattcagctcaagtttgccttgactgggaccattgcccacagagggtgataggcccgtacggcgtctgtcttttcgagcagacacgtctctagagtcgagttgcttgggagtgcagctcaaagtgcgaggtaaactcctcgtaagactaaatatcaccccgagaccgatagcgaacaagtaccgtgagggaaagttgaaaagaactttgaagagagagttaaagagtacgtgaaactgcagagtggtaaacagaggcgtcctcgaagtttgaaacaaaggtccatgtcgt…	782	Caromiobenella ohtsukai voucher HYU-Mon0048 large subunit ribosomal		HYU-Mon0048	MH647065|Caromiobenella_ohtsukai_voucher_HYU_Mon0048	ingroup
MH638358	tree13	SPECIES	Caromiobenella ohtsukai	Caromiobenella ohtsukai	Monstrilloida	COI	ttttgtaataattttttttcttgtaataccagcgttaattggaggatttggaaattgggttattccgttaataataggagcgatagacatagcaataccccgtttaaataatttaagactatttttgtatttccctgcaatactaatgttattactatcatctatagccgatataggtgtaggtacaggatgaacaatttatccccctctaagttcaatcgaataccataattctataagagtggactttgctattttttctatccatttagcaggagttagatcattagtaggagcttttaattttattattacaattaatgaattaaaagttaaaaactcaggctggaataacgtatctttatatgtatgatctgtttatattaccgcatatttatt…	520	Caromiobenella ohtsukai voucher HYU-Mon0049 cytochrome c oxidase		HYU-Mon0049	MH638358|Caromiobenella_ohtsukai_voucher_HYU_Mon0049	ingroup
MH647066	tree13	SPECIES	Caromiobenella ohtsukai	Caromiobenella ohtsukai	Monstrilloida	28SrRNA	ggtgatgcccttagtaatggcgaatgaaacgggccaagtccagcaccgaactgctgactcattgggtcatgcggaatgtggtgtgtgagaccgtctcatctcgatcagatattcagctcaagtttgccttgactgggaccattgcccacagagggtgataggcccgtacggcgtctgtcttttcgagcagacacgtctctagagtcgagttgcttgggagtgcagctcaaagtgcgaggtaaactcctcgtaagactaaatatcaccccgagaccgatagcgaacaagtaccgtgagggaaagttgaaaagaactttgaagagagagttaaagagtacgtgaaactgcagagtggtaaacagaggcgtcctcgaagtttgaaacaaaggtccatgtcgt…	782	Caromiobenella ohtsukai voucher HYU-Mon0049 large subunit ribosomal		HYU-Mon0049	MH647066|Caromiobenella_ohtsukai_voucher_HYU_Mon0049	ingroup
MH638359	tree14	SPECIES	Caromiobenella ohtsukai	Caromiobenella ohtsukai	Monstrilloida	COI	ttttgtaataattttttttcttgtaataccagcgttaattggaggatttggaaattgggttattccgttaataataggagcgatagacatagcaataccccgtttaaataatttaagactatttttgtatttccctgcaatactaatgttattactatcatctatagccgatataggtgtaggtacaggatgaacaatttatccccctctaagttcaatcgaattccataattctataagagtggactttgctattttttctatccatttagcaggagttagatcattagtaggagcttttaattttattattacaattaatgaattaaaaattaaaaactcaggctggaataacgtatctttatatgtatgatctgtttatattaccgcatatttatt…	520	Caromiobenella ohtsukai voucher HYU-Mon0050 cytochrome c oxidase		HYU-Mon0050	MH638359|Caromiobenella_ohtsukai_voucher_HYU_Mon0050	ingroup
MH647067	tree14	SPECIES	Caromiobenella ohtsukai	Caromiobenella ohtsukai	Monstrilloida	28SrRNA	ggtgatgcccttagtaatggcgaatgaaacgggccaagtccagcaccgaactgctgactcattgggtcatgcggaatgtggtgtgtgagaccgtctcatctcgatcagatattcagctcaagtttgccttgactgggaccattgcccacagagggtgataggcccgtacggcgtctgtcttttcgagcagacacgtctctagagtcgagttgcttgggagtgcagctcaaagtgcgaggtaaactcctcgtaagactaaatatcaccccgagaccgatagcgaacaagtaccgtgagggaaagttgaaaagaactttgaagagagagttaaagagtacgtgaaactgcagagtggtaaacagaggcgtcctcgaagtttgaaacaaaggtccatgtcgt…	782	Caromiobenella ohtsukai voucher HYU-Mon0050 large subunit ribosomal		HYU-Mon0050	MH647067|Caromiobenella_ohtsukai_voucher_HYU_Mon0050	ingroup
MH638360	tree15	SPECIES	Caromiobenella ohtsukai	Caromiobenella ohtsukai	Monstrilloida	COI	ttttgtaataattttttttcttgtaataccagcgttaattggaggatttggaaattgggttattccgttaataataggagcgatagacatagcaataccccgtttaaataatctaagactatttttgtatttccctgcaatactaatattattactatcatctatagccgatataggtgtaggtacaggatgaacaatttatccccctctaagttcaatcgaattccataattctataagagtggactttgctattttttctatccatttagcaggagttaggtcattagtaggagcttttaattttattattacaattaatgaattaaaaattaaaaactcaggctggaataacgtatctttatatgtatgatctgtttatattaccgcatatttatt…	520	Caromiobenella ohtsukai voucher HYU-Mon0051 cytochrome c oxidase		HYU-Mon0051	MH638360|Caromiobenella_ohtsukai_voucher_HYU_Mon0051	ingroup
MH647068	tree15	SPECIES	Caromiobenella ohtsukai	Caromiobenella ohtsukai	Monstrilloida	28SrRNA	ggtgatgcccttagtaatggcgaatgaaacgggccaagtccagcaccgaactgctgactcattgggtcatgcggaatgtggtgtgtgagaccgtctcatctcgatcagatattcagctcaagtttgccttgactgggaccattgcccacagagggtgataggcccgtacggcgtctgtcttttcgagcagacacgtctctagagtcgagttgcttgggagtgcagctcaaagtgcgaggtaaactcctcgtaagactaaatatcaccccgagaccgatagcgaacaagtaccgtgagggaaagttgaaaagaactttgaagagagagttaaagagtacgtgaaactgcagagtggtaaacagaggcgtcctcgaagtttgaaacaaaggtccatgtcgt…	782	Caromiobenella ohtsukai voucher HYU-Mon0051 large subunit ribosomal		HYU-Mon0051	MH647068|Caromiobenella_ohtsukai_voucher_HYU_Mon0051	ingroup
MH638361	tree16	SPECIES	Caromiobenella ohtsukai	Caromiobenella ohtsukai	Monstrilloida	COI	ttttgtaataattttttttcttgtaataccagcgttaattggaggatttggaaattgggttattccgttaataataggagcgatagacatagcaataccccgtttaaataatttaagactatttttgtatttccctgcaatactaatgttattactatcatctatagccgatataggtgtaggtacaggatgaacaatttatccccctctaagttcaatcgaattccataattctataagagtggactttgctattttttctatccatttagcaggagttaggtcattagtaggagcttttaattttattattacaattaatgaattaaaaattaaaaactcaggctggaataacgtatctttatatgtatgatctgtttatattaccgcatatttatt…	520	Caromiobenella ohtsukai voucher HYU-Mon0052 cytochrome c oxidase		HYU-Mon0052	MH638361|Caromiobenella_ohtsukai_voucher_HYU_Mon0052	ingroup
MH647069	tree16	SPECIES	Caromiobenella ohtsukai	Caromiobenella ohtsukai	Monstrilloida	28SrRNA	ggtgatgcccttagtaatggcgaatgaaacgggccaagtccagcaccgaactgctgactcattgggtcatgcggaatgtggtgtgtgagaccgtctcatctcgatcagatattcagctcaagtttgccttgactgggaccattgcccacagagggtgataggcccgtacggcgtctgtcttttcgagcagacacgtctctagagtcgagttgcttgggagtgcagctcaaagtgcgaggtaaactcctcgtaagactaaatatcaccccgagaccgatagcgaacaagtaccgtgagggaaagttgaaaagaactttgaagagagagttaaagagtacgtgaaactgcagagtggtaaacagaggcgtcctcgaagtttgaaacaaaggtccatgtcgt…	782	Caromiobenella ohtsukai voucher HYU-Mon0052 large subunit ribosomal		HYU-Mon0052	MH647069|Caromiobenella_ohtsukai_voucher_HYU_Mon0052	ingroup
KY563286	tree17	SPECIES	Caromiobenella polluxea	Caromiobenella polluxea	Monstrilloida	28SrRNA	agtgatgtccttagtaatggcgaatgaaacggacagagtccagcaccgaactgctgacccatcgggtcatgcggaatgtggtgtttgagattgtctcatctcgaattaaccgtcagctcaagtgcaccttgactgggaccattgcccgtagagggtgataggcccgtatggcgtcggtttttacgagcagacatttctctagagtcgagttgcttgggagtgcagctcaaagtgcgaggtaaactcctcgtaagactaaatatcaccccgagaccgatagcaaacaagtaccgtgagggaaagttgaaaagaactttgaagagagagttaaagagtacgtgaaactgcatagtggtaaactgaggcgcactcgaagtttgggacggaggtccaggtcgt…	781	Caromiobenella polluxea voucher HYU-Mon0006 28S ribosomal RNA gene,		HYU-Mon0006	KY563286|Caromiobenella_polluxea_voucher_HYU_Mon0006	ingroup
KY553211	tree17	SPECIES	Caromiobenella polluxea	Caromiobenella polluxea	Monstrilloida	COI	aactatatatttattattaagtctatgatcaggtattttaggcgctataataagcctcataatccgaattgaactactacaaccaggatctcttcttataaatggtcaagcttataatgtagtagtaacatctcatgcatttgttataatcttcttcttaatcataccagctttaattgggggatttggtaattgattagtacctttaataataggggctatagacatagccatacctcgtctaaataacttaagactatttttatactttccagctatattaatactattactttcttctatagctgacataggggttggaacaggttgaacaatttaccctccgttaagatcactagaattccacggttcaataagagtcgacttcgcaattttttc…	658	Caromiobenella polluxea voucher HYU-Mon0006 cytochrome c oxidase		HYU-Mon0006	KY553211|Caromiobenella_polluxea_voucher_HYU_Mon0006	ingroup
KY563287	tree18	SPECIES	Caromiobenella polluxea	Caromiobenella polluxea	Monstrilloida	28SrRNA	agtgatgtccttagtaatggcgaatgaaacggacagagtccagcaccgaactgctgacccatcgggtcatgcggaatgtggtgtttgagattgtctcatctcgaattaaccgtcagctcaagtgcaccttgactgggaccattgcccgtagagggtgataggcccgtatggcgtcggtttttacgagcagacatttctctagagtcgagttgcttgggagtgcagctcaaagtgcgaggtaaactcctcgtaagactaaatatcaccccgagaccgatagcaaacaagtaccgtgagggaaagttgaaaagaactttgaagagagagttaaagagtacgtgaaactgcatagtggtaaactgaggcgcactcgaagtttgggacggaggtccaggtcgt…	781	Caromiobenella polluxea voucher HYU-Mon0007 28S ribosomal RNA gene,		HYU-Mon0007	KY563287|Caromiobenella_polluxea_voucher_HYU_Mon0007	ingroup
KY553212	tree18	SPECIES	Caromiobenella polluxea	Caromiobenella polluxea	Monstrilloida	COI	aactatatatttattattaagtctatgatcaggtattttaggcgctataataagcctcataatccgaattgaactactacaaccaggatctcttcttataaatggtcaagcttataatgtagtagtaacatctcatgcatttgttataatcttcttcttaatcataccagctttaattgggggatttggtaattgattagtacctttaataataggggctatagacatagccatacctcgtctaaataacttaagactatttttatactttccagctatattaatactattactttcttctatagctgacataggggttggaacaggttgaacaatttaccctccgttaagatcactagaattccacggttcaataagagtcgacttcgcaattttttc…	658	Caromiobenella polluxea voucher HYU-Mon0007 cytochrome c oxidase		HYU-Mon0007	KY553212|Caromiobenella_polluxea_voucher_HYU_Mon0007	ingroup
KY563288	tree19	SPECIES	Caromiobenella polluxea	Caromiobenella polluxea	Monstrilloida	28SrRNA	agtgatgtccttagtaatggcgaatgaaacggacagagtccagcaccgaactgctgacccatcgggtcatgcggaatgtggtgtttgagattgtctcatctcgaattaaccgtcagctcaagtgcaccttgactgggaccattgcccgtagagggtgataggcccgtatggcgtcggtttttacgagcagacatttctctagagtcgagttgcttgggagtgcagctcaaagtgcgaggtaaactcctcgtaagactaaatatcaccccgagaccgatagcaaacaagtaccgtgagggaaagttgaaaagaactttgaagagagagttaaagagtacgtgaaactgcatagtggtaaactgaggcgcactcgaagtttgggacggaggtccaggtcgt…	781	Caromiobenella polluxea voucher HYU-Mon0008 28S ribosomal RNA gene,		HYU-Mon0008	KY563288|Caromiobenella_polluxea_voucher_HYU_Mon0008	ingroup
KY553213	tree19	SPECIES	Caromiobenella polluxea	Caromiobenella polluxea	Monstrilloida	COI	aactatatatttattattaagtctatgatcaggtattttaggcgctataataagcctcataatccgaattgaactactacaaccaggatctcttcttataaatggtcaagcttataatgtagtagtaacatctcatgcatttgttataatcttcttcttaatcataccagctttaattgggggatttggtaattgattagtacctttaataataggggctatagacatagccatacctcgtctaaataacttaagactatttttatactttccagctatattaatactattactttcttctatagctgacataggggttggaacaggttgaacaatttaccctccgttaagatcactagaattccacggttcaataagagtcgacttcgcaattttttc…	658	Caromiobenella polluxea voucher HYU-Mon0008 cytochrome c oxidase		HYU-Mon0008	KY553213|Caromiobenella_polluxea_voucher_HYU_Mon0008	ingroup
KR048919	tree21	SPECIES	Cymbasoma bullatum	Cymbasoma bullatum	Monstrilloida	28SrRNA	acaacagtgatgcctctagtaatggcgaatgaaacaggcagagtccagcactgaaccactggtatcctaccatgtggaatgtagtgtttgagagtgcctcatcacttgactttgatcagcccaagtgcaccttgactgggaccatagcccatagagggtgataggcccgtaaggcggtcattgtcttgtgctggcatcttctctagagtcgagttgcttgggagtgcagctcaaagcgcgaggtaaactcctcgtaagactaaatattgtcccaagtccgatagcgaacaagtaccgtgagggaaagttgaaaaggactttgaagagagagttcaagagtacgtgaaactgcatagtggtaaacagaggcgttctcgaagtttggagtgatgattcagg…	907	Cymbasoma bullatum voucher LEGO-MON003 28S ribosomal RNA gene,		LEGO-MON003	KR048919|Cymbasoma_bullatum_voucher_LEGO_MON003	ingroup
KR048782	tree22	SPECIES	Cymbasoma reticulatum	Cymbasoma reticulatum	Monstrilloida	18SrRNA	atgtccaagtacaagccgaattaaggtgaaaccgcgaatggctcaaataaatcacacctaatatactggatagtaatcagttacttggataactgcggtaattctggagctaatacatgcatgaaaaccctgaatgctgcaaggcgtgaagggtgcttttattagatcaaaaccaaacgacaggcaactgtcgtgcgttggtgattctgaataactttgggctgatcgcatggctcaatgccggcgacgtatccatctaaggtgtgccctatcaactgtcgactgtggcatagacgcccacagtggttttgacgggtaacggggaatcagggttcgattccggagagggagcctgagaaatggctaccacttctaaggaaggcagcaggcgcgcaaatt…	1703	Cymbasoma reticulatum voucher LEGO-MON001-1 18S ribosomal RNA gene,		LEGO-MON001-1	KR048782|Cymbasoma_reticulatum_voucher_LEGO_MON001_1	ingroup
KR048917	tree22	SPECIES	Cymbasoma reticulatum	Cymbasoma reticulatum	Monstrilloida	28SrRNA	acaacagtgatgccctcagtaatggcgaatgaaccgggcagagtccagcgccgaaccgctgatattcacggtgtcatgcggaatgtggtgtttgagagagccttatcacttgacgttgatgagtccaagtgcatcttgaatgaaaccattgcccatagagggtgataggcccgtacggccgtcaacgttctgtgctggcttcttctctagagtcgagttgcttgggagtgcagctcaaagtgcgaggtaaactcctcgtaagactaaatatcatcccaagaccgatagcgaacaagtaccgtgagggaaagttgaaaaggactttgaagagagagttcaagagtacgtgaaactgcttagtggtaaacggaggcgttctcgaagtttggagcggagatt…	916	Cymbasoma reticulatum voucher LEGO-MON001-1 28S ribosomal RNA gene,		LEGO-MON001-1	KR048917|Cymbasoma_reticulatum_voucher_LEGO_MON001_1	ingroup
KR048990	tree22	SPECIES	Cymbasoma reticulatum	Cymbasoma reticulatum	Monstrilloida	COI	gtcggctcttttataagaggtaaaattcgattagaactaataaacccctcttctatcttagaagatgggcaaatctataatactattgttacatctcatgcttttgtaataattttttttttaattataccagtattaattggaggctttggcaattgactcattccaataatactaggattgagggacatagctatacctcgaataaataatataagactattattttatttccctgcaatagccttattgttatactcttcttatattggagaagggagaggtacagggtggacaatttatcctcctttaagctcttcatattctccaagaaattctatagattttactattctaaggattcatttagcaggggtatcttctttaataggggctctt…	585	Cymbasoma reticulatum voucher LEGO-MON001-11 cytochrome oxidase		LEGO-MON001-11	KR048990|Cymbasoma_reticulatum_voucher_LEGO_MON001_11	ingroup
KR048991	na	SPECIES	Cymbasoma reticulatum	Cymbasoma reticulatum	Monstrilloida	COI	gtcggctcttttataagaggtattattcgattagaactaataaacccctcttctatcttagaagatgggcaaatctataatacgattgttacatctcatgcttttgtaataatttttttgttaaggataccagtattaattggaggctttggcaattgactcgttccaataatactaggattgagggacatagctatacctcgaataaataatataagactattattttatttccctgcaatagccttattgttatactcttcttatattggagaagggagaggtacagggtggacaatttatcctcctttaagctcttcatattctccaagaaattctatagattttactattctaaggattcatttagcaggggtatcttctttaataggggctctt…	585	Cymbasoma reticulatum voucher LEGO-MON001-13 cytochrome oxidase		LEGO-MON001-13	KR048991|Cymbasoma_reticulatum_voucher_LEGO_MON001_13	ingroup
KY553226	tree23	GENUS	Cymbasoma	Cymbasoma sp. 01 DJ-2017	Monstrilloida	COI	cacgatgtatttattttttggattatgatctggtattttaggaggaataatgagtgtttatatgcggttagagcttataaatcctgtagttttattgtatagaggccagatttataatactttagttacttctcacgcctttattataattttttttattataccagctttgattaggggatttggtaattgattgattcctttagttgtaggggctatagacatagttatgcctcgccttaataatataagattattattttattttcctgctataggactattattagcttcttcatattttggggaaggaagaggaacaggttgaactatctatcctcccttaagaagagattattctataagaaagtctatagattttacaatttttagaattca…	670	Cymbasoma sp. 01 DJ-2017 voucher HYU-Mon0030 cytochrome c oxidase		HYU-Mon0030	KY553226|Cymbasoma_sp_01_DJ_2017_voucher_HYU_Mon0030	ingroup
KY553227	tree24	GENUS	Cymbasoma	Cymbasoma sp. 01 DJ-2017	Monstrilloida	COI	cacgatgtatttattttttggattatgatctggtattttaggaggaataatgagtgtttatatgcggttagagcttataaatcctgtagttttattgtatagaggccagatttataatactttagttacttctcacgcctttattataattttttttattataccagctttgattaggggatttggtaattgattgattcctttagttgtaggggctatagacatagttatgcctcgccttaataatataagattattattttattttcctgctataggactattattagcttcttcatattttggggaaggaagaggaacaggttgaactatctatcctcccttaagaagagattattctataagaaagtctatagattttacaatttttagaattca…	670	Cymbasoma sp. 01 DJ-2017 voucher HYU-Mon0031 cytochrome c oxidase		HYU-Mon0031	KY553227|Cymbasoma_sp_01_DJ_2017_voucher_HYU_Mon0031	ingroup
KY553228	tree25	GENUS	Cymbasoma	Cymbasoma sp. 01 DJ-2017	Monstrilloida	COI	cacgatgtatttattttttggattatgatctggtattttaggaggaataatgagtgtttatatgcggttagagcttataaatcctgtagttttattgtatagaggccagatttataatactttagttacttctcacgcctttattataattttttttattataccagctttgattaggggatttggtaattgattgattcctttagttgtaggggctatagacatagttatgcctcgccttaataatataagattattattttattttcctgctataggactattattagcttcttcatattttggggaaggaagaggaacaggttgaactatctatcctcccttaagaagagattattctataagaaagtctatagattttacaatttttagaattca…	670	Cymbasoma sp. 01 DJ-2017 voucher HYU-Mon0032 cytochrome c oxidase		HYU-Mon0032	KY553228|Cymbasoma_sp_01_DJ_2017_voucher_HYU_Mon0032	ingroup
KY563305	tree23	GENUS	Cymbasoma	Cymbasoma sp. 01	Monstrilloida	28SrRNA	agtgatgcctctagtaatggcgaatgaaacaggcagagtccagcactgaaccactggtatcctaccatgtggaatgtagtgtttgagagtgcctcatcacttgactttgatcagcccaagtgcaccttgactgggaccatagcccatagagggtgataggcccgtaaggcggtcattgtcttgtgctggcatcttctctagagtcgagttgcttgggagtgcagctcaaagcgcgaggtaaactcctcgtaagactaaatattgtcccaagtccgatagcgaacaagtaccgtgagggaaagttgaaaaggactttgaagagagagttcaagagtacgtgaaactgcatagtggtaaacagaggcgttctcgaagtttggagtgatgattcaggtcttt…	768	Cymbasoma sp. 01 voucher HYU-Mon0030 28S ribosomal RNA gene,		HYU-Mon0030	KY563305|Cymbasoma_sp_01_voucher_HYU_Mon0030	ingroup
KY563306	tree24	GENUS	Cymbasoma	Cymbasoma sp. 01	Monstrilloida	28SrRNA	agtgatgcctctagtaatggcgaatgaaacaggcagagtccagcactgaaccactggtatcctaccatgtggaatgtagtgtttgagagtgcctcatcacttgactttgatcagcccaagtgcaccttgactgggaccatagcccatagagggtgataggcccgtaaggcggtcattgtcttgtgctggcatcttctctagagtcgagttgcttgggagtgcagctcaaagcgcgaggtaaactcctcgtaagactaaatattgtcccaagtccgatagcgaacaagtaccgtgagggaaagttgaaaaggactttgaagagagagttcaagagtacgtgaaactgcatagtggtaaacagaggcgttctcgaagtttggagtgatgattcaggtcttt…	768	Cymbasoma sp. 01 voucher HYU-Mon0031 28S ribosomal RNA gene,		HYU-Mon0031	KY563306|Cymbasoma_sp_01_voucher_HYU_Mon0031	ingroup
KY563307	tree25	GENUS	Cymbasoma	Cymbasoma sp. 01	Monstrilloida	28SrRNA	agtgatgcctctagtaatggcgaatgaaacaggcagagtccagcactgaaccactggtatcctaccatgtggaatgtagtgtttgagagtgcctcatcacttgactttgatcagcccaagtgcaccttgactgggaccatagcccatagagggtgataggcccgtaaggcggtcattgtcttgtgctggcatcttctctagagtcgagttgcttgggagtgcagctcaaagcgcgaggtaaactcctcgtaagactaaatattgtcccaagtccgatagcgaacaagtaccgtgagggaaagttgaaaaggactttgaagagagagttcaagagtacgtgaaactgcatagtggtaaacagaggcgttctcgaagtttggagtgatgattcaggtcttt…	768	Cymbasoma sp. 01 voucher HYU-Mon0032 28S ribosomal RNA gene,		HYU-Mon0032	KY563307|Cymbasoma_sp_01_voucher_HYU_Mon0032	ingroup
DQ538498	tree26	GENUS	Cymbasoma	Cymbasoma sp. New Caledonia RJH-2006	Monstrilloida	18SrRNA	tacctggttgatcctgccagtagtcatatgctcgtactcaaagattaagccatgcatgtccaagtataagcctgagtaacagtgaaaccgcgaatggctcattaaatcacactttatatactgaacagtattacagttacttggataactgcggtaattctggagctaatacatgcgtaaaaacctcgacttgctgttgcggagcggggtgcatttattggttcaaaaccaaagcaagccgtctattggtgagtctagataaagttggctgatcgcatggctttatgccggcgacgtattcatctaaagtgtgacctatcaactgtcgactgtgacatagacgatcacagtggttgtgacgggtaacggggaatcagggttcgattccggagagggagc…	1785	Cymbasoma sp. New Caledonia RJH-2006 18S ribosomal RNA gene,			DQ538498|Cymbasoma_sp_New_Caledonia_RJH_2006	ingroup
KR048781	tree27	GENUS	Cymbasoma	Cymbasoma sp. SYB-2016	Monstrilloida	18SrRNA	ctgtccaagtccaagccgaattaaggtgaaaccgcgaatggctcattaaatcacacctaatatactggatagtaatcagttacttggataactgcggtaattctggagctaatacatgcatgaaaaccctgaatgctgcaaggcgtgaagggtgcttttattagatcaaaaccaaacgacaggcaactgtcgtgcgttggtgattctgaataactttgggctgatcgcatggctcaatgccggcgacgtatccatctaaggtgtgccctatcaactgtcgactgtggcatagacgcccacagtggttttgacgggtaacggggaatcagggttcgattccggagagggagcctgagaaatggctaccacttctaaggaaggcagcaggcgcgcaaatta…	1698	Cymbasoma sp. SYB-2016 voucher LEGO-MON002 18S ribosomal RNA gene,		LEGO-MON002	KR048781|Cymbasoma_sp_SYB_2016_voucher_LEGO_MON002	ingroup
KR048918	tree27	GENUS	Cymbasoma	Cymbasoma sp. SYB-2016	Monstrilloida	28SrRNA	acaaccatgatgccctgagtattggcgaatgaaacgggcagtgtccagcaccgaaccgttggccattgcatgccatacggaatgtggtgtttgagagggcctcatcgcttgattttgatcagtccaagtgcaccttgactgggaccattgcccacagagggtgataggcccgtatggcggtcattttctagtgctggcttcttctctagagtcgagttgcttgggagtgcagctcaaagtgcgaggtaaactcctcgtaagactaaatatcatcccaagaccgatagcgaacaagtaccgtgagggaaagttgaaaaggactttgaagagagagttcaagagtacgtgaaactgcctagtggtaaacggaggcgctctcgaagtttggatcggagattc…	921	Cymbasoma sp. SYB-2016 voucher LEGO-MON002 28S ribosomal RNA gene,		LEGO-MON002	KR048918|Cymbasoma_sp_SYB_2016_voucher_LEGO_MON002	ingroup
KR048989	tree27	GENUS	Cymbasoma	Cymbasoma sp. SYB-2016	Monstrilloida	COI	ctgggggttataataagaattattattcgaattgaattattaaaccctggagtatggttaagggggggccaaatgtataatacagttattacatcccatgcatttattataattttttttcttattatacctgttttgattggagggtttgggaattggcttctccctattatactaggctcaaatgatatggctataccccgaataaataatataaggctattagtgtattttccttcaataatacttttattagcttcttcatatttaggccaaggctcggggaatggctgaacaatttaccctcctttaagtagtctaacttattccccttcacaatctatagattttaccatttttagtattcatttagctggaatttcttcaataataggagca…	588	Cymbasoma sp. SYB-2016 voucher LEGO-MON002 cytochrome oxidase		LEGO-MON002	KR048989|Cymbasoma_sp_SYB_2016_voucher_LEGO_MON002	ingroup
KR048787	tree28	SPECIES	Maemonstrilla simplex	Maemonstrilla simplex	Monstrilloida	18SrRNA	agattaagccatgcatgtcaaagtacaagccgaattaaggtgaaaccgcgaatggctcattaaatcacacttaatatactggacagtatgacagttacttggataactgcggtaattctggagctaatacatgcattcaagcctcatttgctgcaaagcaagagaggtgcgtttattagatcaaaaccaaacggcttctgtcgttctttggtgattctgaataactttgggctgatcgcatggctccatgccggcgacgtgtccatctaaagtgtgccctatcaactgtcgactgtggcatagacgcccacagtggttttgacgggtaacggggaatcagggttcgattccggagagggagcctgagaaacggctaccacttctaagggaggcagcagg…	1715	Maemonstrilla simplex voucher LEGO-MON015 18S ribosomal RNA gene,		LEGO-MON015	KR048787|Maemonstrilla_simplex_voucher_LEGO_MON015	ingroup
KR048928	tree28	SPECIES	Maemonstrilla simplex	Maemonstrilla simplex	Monstrilloida	28SrRNA	acaactgtgatgcccttagtaatggcgaatgaaacgggcaaagtccagcatcgaactgctgactgtatagtcatgcggaatgtgatgtgtgagatggccgtatcgcttggagacgactagttcaagtgcaccttgactgggaccattgcccatagagggtgataggcccgtacggcagtcgtttccttgtgctggcttcttctctagagtcgagttgcttgggagtgcagctcaaagcgcgaggtaaactcctcgtaagactaaatatcaccccaaagccgatagcaaacaagtaccgtgagggaaagttgaaaaggactttgaagagagagttcaagagtacgtgaatctgcatagtggtaaacagaggcgttctcgaagtttggaagtgagattcag…	912	Maemonstrilla simplex voucher LEGO-MON015 28S ribosomal RNA gene,		LEGO-MON015	KR048928|Maemonstrilla_simplex_voucher_LEGO_MON015	ingroup
KR049003	tree28	SPECIES	Maemonstrilla simplex	Maemonstrilla simplex	Monstrilloida	COI	tatggggcaatgcttagtgttttaattcgtttagaactaataatagcaagtagtcaattaagtgatggccacatatataatactttagtcacatctcatgcatttattataattttttttttagtaataccagctttaattgggggatttggtaattgattaattcctattataattaattctcaagatatatcaatacctcgattaaataatctaaggcttataaggtattttccagctcttattttattaattatatctagtatagttaattgtggtgcgggtactggttgaactatttaccctccattaagatcatatatatttcattctagattagctgttgatttaacaattttttcaattcatttagccggaatttcatctatggtaggatct…	579	Maemonstrilla simplex voucher LEGO-MON015-10 cytochrome oxidase		LEGO-MON015-10	KR049003|Maemonstrilla_simplex_voucher_LEGO_MON015_10	ingroup
KR049002	na	SPECIES	Maemonstrilla simplex	Maemonstrilla simplex	Monstrilloida	COI	tatggggcaatgcttagtgttttaatccgtttagaactaataatagcaagtagtcaattaagtgatggccacatatataatactttagttacatctcatgcatttattataattttttttttagtaataccagctttaattgggggatttggtaattgattaattcctattataattaattctcaagatatatcaatacctcgattaaataatttaaggcttataatatattttccagctcttattttattaattatatctagtatagtaaattgtggtgcgggtactggttgaactatttaccctccattaagatcatatatatttcattctagattagctgttgatttaacaattttttcaattcatttagccggaatttcatctattgtaggatct…	579	Maemonstrilla simplex voucher LEGO-MON015-9 cytochrome oxidase		LEGO-MON015-9	KR049002|Maemonstrilla_simplex_voucher_LEGO_MON015_9	ingroup
KY553231	tree29	GENUS	Maemonstrilla	Maemonstrilla sp. 01 DJ-2017	Monstrilloida	COI	tacaatatatttattaataagaatatggtctggagtatatggggcaatgcttagtgttttaatccgtttagaactaataatagcaagtagtcaattaagtgatggccacatatataatactttagttacatctcatgcatttattataattttttttttagtaataccagctttaattggtggatttggtaattgattaattcctattataattaattctcaagatatatcaataccccgattaaataatttaaggcttataatatattttccagctcttattttattaattatatctagtatagtaaattgtggtgcaggtactggttgaactatttaccctccattaagatcatatatatttcattctagattagctgttgatttaacaattttttc…	655	Maemonstrilla sp. 01 DJ-2017 voucher HYU-Mon0039 cytochrome c		HYU-Mon0039	KY553231|Maemonstrilla_sp_01_DJ_2017_voucher_HYU_Mon0039	ingroup
KY553232	tree31	GENUS	Maemonstrilla	Maemonstrilla sp. 01 DJ-2017	Monstrilloida	COI	tacaatatatttattaataagaatatggtctggagtatatggggcaatgcttagtgttttaattcgtttagaactaataatagcaagtagtcaattaagtgatggccacatatataatactttagttacatctcatgcatttattataattttttttttagtaataccagctttaattggtggatttggtaattgattaattcctattataattaattctcaagatatatcaatacctcgattaaataatctaaggcttataatgtattttccagctcttattttattaattatatctagtatagtaaattgtggtgcgggtactggttgaactatttaccctccattaagatcatatatatttcattctagattagctgttgatttaacaattttttc…	655	Maemonstrilla sp. 01 DJ-2017 voucher HYU-Mon0041 cytochrome c		HYU-Mon0041	KY553232|Maemonstrilla_sp_01_DJ_2017_voucher_HYU_Mon0041	ingroup
KY563314	tree29	GENUS	Maemonstrilla	Maemonstrilla sp. 01	Monstrilloida	28SrRNA	tgtgatgcccttagtaatggcgaatgaaacgggcaaagtccagcatcgaactgctgactgtatagtcatgcggaatgtgatgtgtgagatggccgtatcgcttggagacgactagttcaagtgcaccttgactgggaccattgcccatagagggtgataggcccgtacggcagtcgtttccttgtgctggcttcttctctagagtcgagttgcttgggagtgcagctcaaagcgcgaggtaaactcctcgtaagactaaatatcaccccaaagccgatagcaaacaagtaccgtgagggaaagttgaaaaggactttgaagagagagttcaagagtacgtgaatctgcatagtggtaaacagaggcgttctcgaagtttggaagtgagattcaggcagt…	773	Maemonstrilla sp. 01 voucher HYU-Mon0039 28S ribosomal RNA gene,		HYU-Mon0039	KY563314|Maemonstrilla_sp_01_voucher_HYU_Mon0039	ingroup
KY563315	tree30	GENUS	Maemonstrilla	Maemonstrilla sp. 01	Monstrilloida	28SrRNA	tgtgatgcccttagtaatggcgaatgaaacgggcaaagtccagcatcgaactgctgactgtatagtcatgcggaatgtgatgtgtgagatggccgtatcgcttggagacgactagttcaagtgcaccttgactgggaccattgcccatagagggtgataggcccgtacggcagtcgtttccttgtgctggcttcttctctagagtcgagttgcttgggagtgcagctcaaagcgcgaggtaaactcctcgtaagactaaatatcaccccaaagccgatagcaaacaagtaccgtgagggaaagttgaaaaggactttgaagagagagttcaagagtacgtgaatctgcatagtggtaaacagaggcgttctcgaagtttggaagtgagattcaggcagt…	773	Maemonstrilla sp. 01 voucher HYU-Mon0040 28S ribosomal RNA gene,		HYU-Mon0040	KY563315|Maemonstrilla_sp_01_voucher_HYU_Mon0040	ingroup
KY563316	tree31	GENUS	Maemonstrilla	Maemonstrilla sp. 01	Monstrilloida	28SrRNA	tgtgatgcccttagtaatggcgaatgaaacgggcaaagtccagcatcgaactgctgactgtatagtcatgcggaatgtgatgtgtgagatggccgtatcgcttggagacgactagttcaagtgcaccttgactgggaccattgcccatagagggtgataggcccgtacggcagtcgtttccttgtgctggcttcttctctagagtcgagttgcttgggagtgcagctcaaagcgcgaggtaaactcctcgtaagactaaatatcaccccaaagccgatagcaaacaagtaccgtgagggaaagttgaaaaggactttgaagagagagttcaagagtacgtgaatctgcatagtggtaaacagaggcgttctcgaagtttggaagtgagattcaggcagt…	773	Maemonstrilla sp. 01 voucher HYU-Mon0041 28S ribosomal RNA gene,		HYU-Mon0041	KY563316|Maemonstrilla_sp_01_voucher_HYU_Mon0041	ingroup
KR048788	tree32	GENUS	Maemonstrilla	Maemonstrilla sp. SYB-2016	Monstrilloida	18SrRNA	agatagccatgcatgtcaaagtacaagccgaattaaggtgaaaccgcgaatggctcattaaatcacacttaatatactggacagtatgacagttacttggataactgcggtaattctggagctaatacatgcattcaagcctcatttgctgcaaagcaagagaggtgcgtttattagatcaaaaccaaacggcttctgtcgttctttggtgattctgaataactttgggctgatcgcatggctccatgccggcgacgtgtccatctaaagtgtgccctatcaactgtcgactgtggcatagacgcccacagtggttttgacgggtaacggggaatcagggttcgattccggagagggagcctgagaaacggctaccacttctaagggaggcagcaggca…	1709	Maemonstrilla sp. SYB-2016 voucher LEGO-MON016 18S ribosomal RNA		LEGO-MON016	KR048788|Maemonstrilla_sp_SYB_2016_voucher_LEGO_MON016	ingroup
KR048929	tree32	GENUS	Maemonstrilla	Maemonstrilla sp. SYB-2016	Monstrilloida	28SrRNA	acaactgtgatgcccttagtaatggcgaatgaaacgggcaaagtccagcatcgaactgctgactgtatagtcatgcggaatgtgatgtgtgagatggccgtatcgcttggagacgactagttcaagtgcaccttgactgggaccattgcccatagagggtgataggcccgtacggcagtcgtttccttgtgctggcttcttctctagagtcgagttgcttgggagtgcagctcaaagcgcgaggtaaactcctcgtaagactaaatatcaccccaaagccgatagcaaacaagtaccgtgagggaaagttgaaaaggactttgaagagagagttcaagagtacgtgaatctgcatagtggtaaacagaggcgttctcgaagtttggaagtgagattcag…	912	Maemonstrilla sp. SYB-2016 voucher LEGO-MON016 28S ribosomal RNA		LEGO-MON016	KR048929|Maemonstrilla_sp_SYB_2016_voucher_LEGO_MON016	ingroup
DQ538495	tree33	SPECIES	Monstrilla longicornis	Monstrilla clavata	Monstrilloida	18SrRNA	tacctggttgatcctgccagtagtcatatgctcgtctcaaagattaagccatgcatgtccaagtacaagcctcattaaggtgaaaccgcgaatggctcattaaatcacacctaatatactggatagtattcagttacttggataactgcggtaattctggagctaatacatgcgtcaaaaccctgattactgcaaggtatgaagggtgcttttattagatcaaaaccaaacggtcgcaaggccgtcttttgatgattctgaataactttgggctgatcgcacggctctacgccggcgacgtatccatctaaggtgtgccctatcaactgtcgactgtggcatagacgctcacagtggttttgacgggtaacggggaatcagggttcgattccggagagg…	1788	Monstrilla clavata 18S ribosomal RNA gene, partial sequence			DQ538495|Monstrilla_clavata_sequence	ingroup
KY563293	tree34	SPECIES	Monstrilla grandis	Monstrilla grandis	Monstrilloida	28SrRNA	tgtgatgcctttagtaatggcgaatgaaacaggcatagtccagcactaaactgctgttcaattagagcatgcggaatgtagtgttaagaatagtctcatcacatgacgacggccagtctaagtacaccttgactggggccatagcccatagagggtgataggcctgtatggcggttgttgttttgtgcggacttcattcttagagtcgagttgcttgagagtgcagctcaaagtgcgtggtaaactccacgtaagactaaatatgactccaagaccgatagcaaacaagtaccgtgagggaaagttgaaaagaactttgaagagagagttcaagagtacgtgaaactgaatagtggtaaacggaggcgttttcgaagtttggtgtggagattcagatca…	811	Monstrilla grandis voucher HYU-Mon0014 28S ribosomal RNA gene,		HYU-Mon0014	KY563293|Monstrilla_grandis_voucher_HYU_Mon0014	ingroup
KY563294	tree35	SPECIES	Monstrilla grandis	Monstrilla grandis	Monstrilloida	28SrRNA	tgtgatgcctttagtaatggcgaatgaaacaggcatagtccagcactaaactgctgttcaattagagcatgcggaatgtagtgttaagaatagtctcatcacatgacgacggccagtctaagtacaccttgactggggccatagcccatagagggtgataggcctgtatggcggttgttgttttgtgcggacttcattcttagagtcgagttgcttgagagtgcagctcaaagtgcgtggtaaactccacgtaagactaaatatgactccaagaccgatagcaaacaagtaccgtgagggaaagttgaaaagaactttgaagagagagttcaagagtacgtgaaactgaatagtggtaaacggaggcgttttcgaagtttggtgtggagattcagatca…	811	Monstrilla grandis voucher HYU-Mon0015 28S ribosomal RNA gene,		HYU-Mon0015	KY563294|Monstrilla_grandis_voucher_HYU_Mon0015	ingroup
KY563295	tree36	SPECIES	Monstrilla grandis	Monstrilla grandis	Monstrilloida	28SrRNA	tgtgatgcctttagtaatggcgaatgaaacaggcatagtccagcactaaactgctgttcaattagagcatgcggaatgtagtgttaagaatagtctcatcacatgacgacggccagtctaagtacaccttgactggggccatagcccatagagggtgataggcctgtatggcggttgttgttttgtgcggacttcattcttagagtcgagttgcttgagagtgcagctcaaagtgcgtggtaaactccacgtaagactaaatatgactccaagaccgatagcaaacaagtaccgtgagggaaagttgaaaagaactttgaagagagagttcaagagtacgtgaaactgaatagtggtaaacggaggcgttttcgaagtttggtgtggagattcagatca…	811	Monstrilla grandis voucher HYU-Mon0016 28S ribosomal RNA gene,		HYU-Mon0016	KY563295|Monstrilla_grandis_voucher_HYU_Mon0016	ingroup
KY563296	tree37	SPECIES	Monstrilla grandis	Monstrilla grandis	Monstrilloida	28SrRNA	tgtgatgcctttagtaatggcgaatgaaacaggcatagtccagcactaaactgctgttcaattagagcatgcggaatgtagtgttaagaatagtctcatcacatgacgacggccagtctaagtacaccttgactggggccatagcccatagagggtgataggcctgtatggcggttgttgttttgtgcggacttcattcttagagtcgagttgcttgagagtgcagctcaaagtgcgtggtaaactccacgtaagactaaatatgactccaagaccgatagcaaacaagtaccgtgagggaaagttgaaaagaactttgaagagagagttcaagagtacgtgaaactgaatagtggtaaacggaggcgttttcgaagtttggtgtggagattcagatca…	811	Monstrilla grandis voucher HYU-Mon0017 28S ribosomal RNA gene,		HYU-Mon0017	KY563296|Monstrilla_grandis_voucher_HYU_Mon0017	ingroup
KY563297	tree38	SPECIES	Monstrilla grandis	Monstrilla grandis	Monstrilloida	28SrRNA	tgtgatgcctttagtaatggcgaatgaaacaggcatagtccagcactaaactgctgttcaattagagcatgcggaatgtagtgttaagaatagtctcatcacatgacgacggccagtctaagtacaccttgactggggccatagcccatagagggtgataggcctgtatggcggttgttgttttgtgcggacttcattcttagagtcgagttgcttgagagtgcagctcaaagtgcgtggtaaactccacgtaagactaaatatgactccaagaccgatagcaaacaagtaccgtgagggaaagttgaaaagaactttgaagagagagttcaagagtacgtgaaactgaatagtggtaaacggaggcgttttcgaagtttggtgtggagattcagatca…	811	Monstrilla grandis voucher HYU-Mon0018 28S ribosomal RNA gene,		HYU-Mon0018	KY563297|Monstrilla_grandis_voucher_HYU_Mon0018	ingroup
KY563298	tree39	SPECIES	Monstrilla grandis	Monstrilla grandis	Monstrilloida	28SrRNA	tgtgatgcctttagtaatggcgaatgaaacaggcatagtccagcactaaactgctgttcaattagagcatgcggaatgtagtgttaagaatagtctcatcacatgacgacggccagtctaagtacaccttgactggggccatagcccatagagggtgataggcctgtatggcggttgttgttttgtgcggacttcattcttagagtcgagttgcttgagagtgcagctcaaagtgcgtggtaaactccacgtaagactaaatatgactccaagaccgatagcaaacaagtaccgtgagggaaagttgaaaagaactttgaagagagagttcaagagtacgtgaaactgaatagtggtaaacggaggcgttttcgaagtttggtgtggagattcagatca…	811	Monstrilla grandis voucher HYU-Mon0019 28S ribosomal RNA gene,		HYU-Mon0019	KY563298|Monstrilla_grandis_voucher_HYU_Mon0019	ingroup
KY563299	tree40	SPECIES	Monstrilla grandis	Monstrilla grandis	Monstrilloida	28SrRNA	tgtgatgcctttagtaatggcgaatgaaacaggcatagtccagcactaaactgctgttcaattagagcatgcggaatgtagtgttaagaatagtctcatcacatgacgacggccagtctaagtacaccttgactggggccatagcccatagagggtgataggcctgtatggcggttgttgttttgtgcggacttcattcttagagtcgagttgcttgagagtgcagctcaaagtgcgtggtaaactccacgtaagactaaatatgactccaagaccgatagcaaacaagtaccgtgagggaaagttgaaaagaactttgaagagagagttcaagagtacgtgaaactgaatagtggtaaacggaggcgttttcgaagtttggtgtggagattcagatca…	811	Monstrilla grandis voucher HYU-Mon0020 28S ribosomal RNA gene,		HYU-Mon0020	KY563299|Monstrilla_grandis_voucher_HYU_Mon0020	ingroup
KY563300	tree41	SPECIES	Monstrilla grandis	Monstrilla grandis	Monstrilloida	28SrRNA	tgtgatgcctttagtaatggcgaatgaaacaggcatagtccagcactaaactgctgttcaattagagcatgcggaatgtagtgttaagaatagtctcatcacatgacgacggccagtctaagtacaccttgactggggccatagcccatagagggtgataggcctgtatggcggttgttgttttgtgcggacttcattcttagagtcgagttgcttgagagtgcagctcaaagtgcgtggtaaactccacgtaagactaaatatgactccaagaccgatagcaaacaagtaccgtgagggaaagttgaaaagaactttgaagagagagttcaagagtacgtgaaactgaatagtggtaaacggaggcgttttcgaagtttggtgtggagattcagatca…	811	Monstrilla grandis voucher HYU-Mon0021 28S ribosomal RNA gene,		HYU-Mon0021	KY563300|Monstrilla_grandis_voucher_HYU_Mon0021	ingroup
KY563301	tree42	SPECIES	Monstrilla grandis	Monstrilla grandis	Monstrilloida	28SrRNA	tgtgatgcctttagtaatggcgaatgaaacaggcatagtccagcactaaactgctgttcaattagagcatgcggaatgtagtgttaagaatagtctcatcacatgacgacggccagtctaagtacaccttgactggggccatagcccatagagggtgataggcctgtatggcggttgttgttttgtgcggacttcattcttagagtcgagttgcttgagagtgcagctcaaagtgcgtggtaaactccacgtaagactaaatatgactccaagaccgatagcaaacaagtaccgtgagggaaagttgaaaagaactttgaagagagagttcaagagtacgtgaaactgaatagtggtaaacggaggcgttttcgaagtttggtgtggagattcagatca…	811	Monstrilla grandis voucher HYU-Mon0022 28S ribosomal RNA gene,		HYU-Mon0022	KY563301|Monstrilla_grandis_voucher_HYU_Mon0022	ingroup
MZ902344	tree43	SPECIES	Monstrilla grandis	Monstrilla grandis	Monstrilloida	COI	gactatatacttaatacttaggatatgatcaggaatttatggtggttttataagaatattaattcgtttagagttaatgcaacctaatggtattttgagtaataggcatatttataattcaattgtcacaatacatgcttttgtaatattattttttttagttataccagcattaattggaggatttggtaattgattaattcctattcatataaaattagcagatatatcaatacctcgattaaataatttaagactatttttatactacccaagaactattttattaatattatcttcaatattagatgatggggtaggatcaggatgaacaatttaccctccattaacctcaattaattttaatccttcatcatctatagaatatataatcttatc…	658	Monstrilla grandis voucher INV201806101632 cytochrome c oxidase		INV201806101632	MZ902344|Monstrilla_grandis_voucher_INV201806101632	ingroup
MZ889117	tree43	SPECIES	Monstrilla grandis	Monstrilla grandis	Monstrilloida	28SrRNA	agtgatgcctttagtaatggcgaatgaaacaggcaaagtccagcactaaaccgctgttcaattagagcatgtggaatgtagtgttaagaatggtctcatcacataacgacggccagtctaagtacaccttgactggggccatagcccatagagggtgataggcctgtaaggcggttgttgttttgtgcggactatattcttagagtcgagttgcttgagagtgcagctcaaagtgcgaggtaaactcctcgtaagactaaatatgactccaagaccgatagcaaacaagtaccgtgagggaaagttgaaaagaactttgaagagagagttcaagagtacgtgaaactgcatagtggtaaacggaggcgttttcgaagtttggtatgaagattcagatca…	818	Monstrilla grandis voucher INV201806101632 large subunit ribosomal		INV201806101632	MZ889117|Monstrilla_grandis_voucher_INV201806101632	ingroup
KT030262	tree44	SPECIES	Monstrilla hamatapex	Monstrilla hamatapex	Monstrilloida	18SrRNA	gtgaaaccgcgaatggctcattaaatcacactttatgtactggacagtaacacagttacttggataactgcggtaattctggagctaatacatgcatacaatcctcatttgctttgcaaaagaggtgcaactattagaccaaaaccaaacggtttcggccgtctttggtgattctggatagtgtcggtcgatcgcatggcttcacgccggcgacgtgtccatctaaagtgtgccctatcaactatcgactgtggcatagacgaccacagtggtagtgacgggtaacggggaatcagggttcgattccggagagggagcctgagaaacggctaccacttctaagggaggcagcaggcacgcaaattacccaatggccgatggccgaggtagtgacgaaaa…	1287	Monstrilla hamatapex voucher LEGO-MON005 18S ribosomal RNA gene,		LEGO-MON005	KT030262|Monstrilla_hamatapex_voucher_LEGO_MON005	ingroup
KR048920	tree44	SPECIES	Monstrilla hamatapex	Monstrilla hamatapex	Monstrilloida	28SrRNA	acaactgtgatgcccttagtaatggcgaatgaaacgggccaagtccagcaccgaactgctgactcgttgggtcatgcggaatgtggtgtgtgaaattgtctcatctcgatcagacattcagctcaagttcgccttgactgggaccattgcccacagagggtgataggcccgtacggcgtttgtcttttcgagcgggcacttctctagagtcgagttgctggggagtgcagctcaaagtgcgaggtaaactcctcgtaagactaaatatcaccccgagaccgatagcgaacaagtaccgtgagggaaagttgaaaagaactttgaagagagagttaaagagtacgtgaaactgcagagtggtaaacagaggcgccctcgaagtttggaatggaggtccag…	919	Monstrilla hamatapex voucher LEGO-MON005 28S ribosomal RNA gene,		LEGO-MON005	KR048920|Monstrilla_hamatapex_voucher_LEGO_MON005	ingroup
KR048992	na	SPECIES	Monstrilla hamatapex	Monstrilla hamatapex	Monstrilloida	COI	gtaggtgcaataataaggttaattattcgtattgagctaatacaaccagggtcctttataataaatggtcaaatctataacgtagtagtaacctcccacgcttttgtaataatttttttcttagttatgcctgccttaatcggcggatttggaaattggctagtacctttaataataggggctatagatatagctataccccgtttaaataatttaagtctatatatatactttcctgctatactaatacttatgctatcttccatagcagatataggggtaggaacagggtgaacaatttaccccccccttagatctattgaattccataattcaataagagtagattttgctattttttctatccatttagcaggaattaggtctttagtaggtgct…	582	Monstrilla hamatapex voucher LEGO-MON005 cytochrome oxidase subunit		LEGO-MON005	KR048992|Monstrilla_hamatapex_voucher_LEGO_MON005	ingroup
KR048994	tree44	SPECIES	Monstrilla hamatapex	Monstrilla hamatapex	Monstrilloida	COI	gtaggtgcaataataaggttaattattcgtattgagctaatacaaccagggtcctttataataaatggtcaaatctataacgtagtagtaacctcccacgcttttgtaataatttttttcttagttatgcctgccttaatcggcggatttggaaattggctagtacctttaataataggggctatagatatagctataccccgtttaaataatttaagtctatatatatactttcctgctatgctaatacttatgctatcttccatagcagatataggggtaggaacagggtgaacaatttaccccccccttagatctatggaattccataattcaataagagtagattttgctattttttctatccatttagcaggaattaggtctttagtaggtgct…	582	Monstrilla hamatapex voucher LEGO-MON005 cytochrome oxidase subunit		LEGO-MON005	KR048994|Monstrilla_hamatapex_voucher_LEGO_MON005	ingroup
KR048993	na	SPECIES	Monstrilla hamatapex	Monstrilla hamatapex	Monstrilloida	COI	gtaggtgcaataataaggttaattattcgtattgagctaatacaaccagggtcctttataataaatggtcaaatctataacgtagtagtaacctcccacgcttttgtaataatttttttcttagttatgcctgccttaatcggcggatttggaaattggctagtacctttaataataggggctatagatatagctataccccgtttaaataatttaagtctatatatatactttcctgctatactaatacttatgctatcttccatagcagatataggggtaggaacagggtgaacaatttaccccccccttagatctattgaattccataattcaataagagtagattttgctattttttctatccatttagcaggaattaggtctttagtaggtgct…	582	Monstrilla hamatapex voucher LEGO-MON005-5 cytochrome oxidase		LEGO-MON005-5	KR048993|Monstrilla_hamatapex_voucher_LEGO_MON005_5	ingroup
MF077824	tree45	SPECIES	Monstrilla helgolandica	Monstrilla helgolandica	Monstrilloida	28SrRNA	gtccagcactaaaccgctgttcaattagagcatgtggaatgtagtgttaagaatggtctcatcacataacgacggccagtctaagtacaccttgactggggccatagcccatagagggtgataggcctgtaaggcggttgttgttttgtgcggactatattcttagagtcgagttgcttgagagtgcagctcaaagtgcgaggtaaactcctcgtaagactaaatatgactccaagaccgatagcaaacaagtaccgtgagggaaagttgaaaagaactttgaagagagagttcaagagtacgtgaaactgcatagtggtaaacggaggcgttttcgaagtttggtatgaagattcagatcattgttggtgaaatatacaagaatggttgcatttcttc…	730	Monstrilla helgolandica 28S ribosomal RNA gene, partial sequenceMF077824		DZMB274	MF077824|Monstrilla_helgolandica_sequenceMF077824	ingroup
MF077738	tree45	SPECIES	Monstrilla helgolandica	Monstrilla helgolandica	Monstrilloida	18SrRNA	tatgcttgtctcaaagattaagccatgcaagtcctagtacaagccgaattaaggtgaaaccgcgaatggctcattaaatcacacctaatatactggatagtatacagttacttggataactgcggtaattctggagctaatacatgcattcaaaccccgaatattgcaaaatatgacgggtgcttttattagatcaaaaccaaacggcttcggctgttggatgatgattctgaataactttgggctgatcgcagggctctacgccggcgacgtatccatctaaggtgtgccctatcaactgtcgactgtggcatagacgcccacagtggttttgacgggtaacggagaatcagggttcgattccggagagggagcctgagaaacggctaccacttctaa…	1704	Monstrilla helgolandica isolate 18S18 18S ribosomal RNA gene,	isolate_18S18	DZMB274	MF077738|Monstrilla_helgolandica_isolate_18S18	ingroup
KT208790	tree45	SPECIES	Monstrilla helgolandica	Monstrilla helgolandica	Monstrilloida	COI	tactatatacttaatacttaggatatgatcaggaatttatggtggttttataagaatattaattcgtttagagttaatacaacctaatggcattctgagtaatagacatatttataattcaattgttactatacatgcttttgtaatattattttttttagttataccagcattaattggaggatttggtaattgattaatccctattcatatgaaattagcagatatatcaatacctcgattaaataatttaagattatttttatactaccctagtactattttattaatgctatcttcaatattagatgatggagtgggatcagggtgaacaatttatcctccattaacttcaattaattttaatccttcatcatctatagaatatataattctatc…	658	Monstrilla helgolandica voucher MT03474 cytochrome oxidase subunit		MT03474	KT208790|Monstrilla_helgolandica_voucher_MT03474	ingroup
KT209270	tree47	SPECIES	Monstrilla helgolandica	Monstrilla helgolandica	Monstrilloida	COI	tactatatacttaatacttaggatatgatcaggaatttatggtggttttataagaatactaattcgtttagagttaatacaacctaatggtattctgagtaatagacatatttataattcaattgttactatacatgcttttgtaatattattttttttagttataccagcattaattggaggatttggtaattgattaatccctattcatatgaaattagcagatatatcaatacctcgattaaataatttaagattatttttatactaccctagtactattttattaatgctatcttcaatattagatgatggagtgggatcagggtgaacaatttatcctccattaacttcaattaattttaatccttcatcatctatagaatatataattctatc…	658	Monstrilla helgolandica voucher MT03475 cytochrome oxidase subunit		MT03475	KT209270|Monstrilla_helgolandica_voucher_MT03475	ingroup
KT209379	tree48	SPECIES	Monstrilla helgolandica	Monstrilla helgolandica	Monstrilloida	COI	tactatatacttaatacttaggatatgatcaggaatttatggtggttttataagaatattaattcgtttagagttaatacaacctaatggcattctgagtaatagacatatttataattcaattgttactatacatgcttttgtaatattattttttttagttataccagcattaattggaggatttggtaattgattaatccctattcatatgaaattagcagatatatcaatacctcgattaaataatttaagattatttttatactaccctagtactattttattaatgctatcttcaatattagatgatggagtgggatcagggtgaacaatttatcctccattaacttcaattaattttaatccttcatcatctatagaatatataattctatc…	658	Monstrilla helgolandica voucher MT03476 cytochrome oxidase subunit		MT03476	KT209379|Monstrilla_helgolandica_voucher_MT03476	ingroup
KT209130	tree49	SPECIES	Monstrilla helgolandica	Monstrilla helgolandica	Monstrilloida	COI	tactatatacttaatacttaggatatgatcaggaatttatggtggttttataagaatattaattcgtttagagttaatacaacctaatggcattctgagtaatagacatatttataattcaattgttactatacatgcttttgtaatattattttttttagttataccagcattaattggaggatttggtaattgattaatccctattcatatgaaattagcagatatatcaatacctcgattaaataatttaagattatttttatactaccctagtactattttattaatgctatcttcaatattagatgatggagtgggatcagggtgaacaatttatcctccattaacttcaattaattttaatccttcatcatctatagaatatataattctatc…	658	Monstrilla helgolandica voucher MT03477 cytochrome oxidase subunit		MT03477	KT209130|Monstrilla_helgolandica_voucher_MT03477	ingroup
KT209330	tree50	SPECIES	Monstrilla helgolandica	Monstrilla helgolandica	Monstrilloida	COI	tactatatacttaatacttaggatatgatcaggaatttatggtggttttataagaatattaattcgtttagagttaatacaacctaatggcattctgagtaatagacatatttataattcaattgttactatacatgcttttgtaatattattttttttagttataccagcattaattggaggatttggtaattgattaatccctattcatatgaaattagcagatatatcaatacctcgattaaataatttaagattatttttatactaccctagtactattttattaatgctatcttcaatattagatgatggagtgggatcagggtgaacaatttatcctccattaacttcaattaattttaatccttcatcatctatagaatatataattctatc…	658	Monstrilla helgolandica voucher MT03478 cytochrome oxidase subunit		MT03478	KT209330|Monstrilla_helgolandica_voucher_MT03478	ingroup
KT209272	tree51	SPECIES	Monstrilla helgolandica	Monstrilla helgolandica	Monstrilloida	COI	tactatatacttaatacttaggatatgatcaggaatttatggtggttttataagaatattaattcgtttagagttaatacaacctaatggcattctgagtaatagacatatttataattcaattgttactatacatgcttttgtaatattattttttttagttataccagcattaattggaggatttggtaattgattaatccctattcatatgaaattagcagatatatcaatacctcgattaaataatttaagattatttttatactaccctagtactattttattaatgctatcttcaatattagatgatggagtgggatcagggtgaacaatttatcctccattaacttcaattaattttaatccttcatcatctatagaatatataattctatc…	658	Monstrilla helgolandica voucher MT03480 cytochrome oxidase subunit		MT03480	KT209272|Monstrilla_helgolandica_voucher_MT03480	ingroup
KT209301	tree52	SPECIES	Monstrilla helgolandica	Monstrilla helgolandica	Monstrilloida	COI	tactatatacttaatacttaggatatgatcaggaatttatggtggttttataagaatattaattcgtttagagttaatacaacctaatggcattctgagtaatagacatatttataattcaattgttactatacatgcttttgtaatattattttttttagttataccagcattaattggaggatttggtaattgattaatccctattcatatgaaattagcagatatatcaatacctcgattaaataatttaagattatttttatactaccctagtactattttattaatgctatcttcaatattagatgatggagtgggatcagggtgaacaatttatcctccattaacttcaattaattttaatccttcatcatctatagaatatataattctatc…	658	Monstrilla helgolandica voucher MT03481 cytochrome oxidase subunit		MT03481	KT209301|Monstrilla_helgolandica_voucher_MT03481	ingroup
KT208714	tree53	SPECIES	Monstrilla helgolandica	Monstrilla helgolandica	Monstrilloida	COI	tactatatacttaatacttaggatatgatcaggaatttatggtggttttataagaatattaattcgtttagagttaatacaacctaatggcattctgagtaatagacatatttataattcaattgttactatacatgcttttgtaatattattttttttagttataccagcattaattggaggatttggtaattgattaatccctattcatatgaaattagcagatatatcaatacctcgattaaataatttaagattatttttatactaccctagtactattttattaatgctatcttcaatattagatgatggagtgggatcagggtgaacaatttatcctccattaacttcaattaattttaatccttcatcatctatagaatatataattctatc…	646	Monstrilla helgolandica voucher MT03483 cytochrome oxidase subunit		MT03483	KT208714|Monstrilla_helgolandica_voucher_MT03483	ingroup
KY563289	tree54	SPECIES	Monstrilla ilhoii	Monstrilla ilhoii	Monstrilloida	28SrRNA	ggtgatgcccttagtaatggcgaatgaaacgggtatagtccagcaccgaactgctgatcttcagatcatgcggaatgtggtgtttgggaaagtcttatcacacgatgatgaccagtctaagtacaccttgactggggccatagcccatagagggtgataggcctgtatggcggttgttatcttgtgcggactttatccctagagtcgagttgcttgggagtgcagctcaaagcgcgaagtaaactcttcgtaagactaaatatcaccccaagaccgatagcaaacaagtacagtgatggaaagttgaaaagaactttgaagagagagttcaagagtacgtgaaactgtatagtggtaaacggaggcgttttcgaagtttagagtgaagattcaggtcgg…	815	Monstrilla ilhoii voucher HYU-Mon0009 28S ribosomal RNA gene,		HYU-Mon0009	KY563289|Monstrilla_ilhoii_voucher_HYU_Mon0009	ingroup
KY553214	tree54	SPECIES	Monstrilla ilhoii	Monstrilla ilhoii	Monstrilloida	COI	aacaatatatttactattaagaatttgagcaggaattgtaggatctataataagtttattaattcgtttagaattatttgcacctggaactcaattattaactccacaaatttataatacaattgttactgctcatgcttttattataattttttttttaattatacctgcattaattagaggctttggtaattgattagtgccaataataataggaattcccgatataagaatacctcgtttaaataatttaagacttatattatatttcccttctactttactattattattatcaagagtatatggtacaggggttgatgtaggatgaactctataccctcctttaagtggaattgaatatagaccttctccttccttggattgtgcaattttttc…	658	Monstrilla ilhoii voucher HYU-Mon0009 cytochrome c oxidase subunit		HYU-Mon0009	KY553214|Monstrilla_ilhoii_voucher_HYU_Mon0009	ingroup
KY563290	tree55	SPECIES	Monstrilla ilhoii	Monstrilla ilhoii	Monstrilloida	28SrRNA	ggtgatgcccttagtaatggcgaatgaaacgggtatagtccagcaccgaactgctgatcttcagatcatgcggaatgtggtgtttgggaaagtcttatcacacgatgatgaccagtctaagtacaccttgactggggccatagcccatagagggtgataggcctgtatggcggttgttatcttgtgcggactttatccctagagtcgagttgcttgggagtgcagctcaaagcgcgaagtaaactcttcgtaagactaaatatcaccccaagaccgatagcaaacaagtacagtgatggaaagttgaaaagaactttgaagagagagttcaagagtacgtgaaactgtatagtggtaaacggaggcgttttcgaagtttagagtgaagattcaggtcgg…	815	Monstrilla ilhoii voucher HYU-Mon0010 28S ribosomal RNA gene,		HYU-Mon0010	KY563290|Monstrilla_ilhoii_voucher_HYU_Mon0010	ingroup
KY553215	tree55	SPECIES	Monstrilla ilhoii	Monstrilla ilhoii	Monstrilloida	COI	aacaatatatttactattaagaatttgagcaggaattgtaggatctataataagtttattaattcgtttagaattatttgcacctggaactcaattattaactccacaaatttataatacaattgttactgctcatgcttttattataattttttttttaattatacctgcattaattagaggctttggtaattgattagtgccaataataataggaattcccgatataagaatacctcgtttaaataatttaagacttatattatatttcccttctactttactattattattatcaagagtatatggtacaggggttgatgtaggatgaactctataccctcctttaagtggaattgaatatagaccttctccttccttggattgtgcaattttttc…	658	Monstrilla ilhoii voucher HYU-Mon0010 cytochrome c oxidase subunit		HYU-Mon0010	KY553215|Monstrilla_ilhoii_voucher_HYU_Mon0010	ingroup
KY563291	tree56	SPECIES	Monstrilla ilhoii	Monstrilla ilhoii	Monstrilloida	28SrRNA	ggtgatgcccttagtaatggcgaatgaaacgggtatagtccagcaccgaactgctgatcttcagatcatgcggaatgtggtgtttgggaaagtcttatcacacgatgatgaccagtctaagtacaccttgactggggccatagcccatagagggtgataggcctgtatggcggttgttatcttgtgcggactttatccctagagtcgagttgcttgggagtgcagctcaaagcgcgaagtaaactcttcgtaagactaaatatcaccccaagaccgatagcaaacaagtacagtgatggaaagttgaaaagaactttgaagagagagttcaagagtacgtgaaactgtatagtggtaaacggaggcgttttcgaagtttagagtgaagattcaggtcgg…	815	Monstrilla ilhoii voucher HYU-Mon0011 28S ribosomal RNA gene,		HYU-Mon0011	KY563291|Monstrilla_ilhoii_voucher_HYU_Mon0011	ingroup
KY553216	tree56	SPECIES	Monstrilla ilhoii	Monstrilla ilhoii	Monstrilloida	COI	aacaatatatttactattaagaatttgagcaggaattgtaggatctataatgagtttattaattcgtttagaattatttgcacctggaactcaattattaactccacaaatttataatacaattgttactgctcatgcttttattataattttttttttaattatacctgcattaattagaggctttggtaattgattagtgccaataataataggaattcccgatataagaatacctcgtttaaataatttaagacttatattatatttcccttctactttactattattattatcaagagtatatggtacaggggttgatgtaggatgaactctataccctcctttaagtggaattgaatatagaccttctccttccttagattgtgcaattttttc…	658	Monstrilla ilhoii voucher HYU-Mon0011 cytochrome c oxidase subunit		HYU-Mon0011	KY553216|Monstrilla_ilhoii_voucher_HYU_Mon0011	ingroup
KY563292	tree57	SPECIES	Monstrilla ilhoii	Monstrilla ilhoii	Monstrilloida	28SrRNA	ggtgatgcccttagtaatggcgaatgaaacgggtatagtccagcaccgaactgctgatcttcagatcatgcggaatgtggtgtttgggaaagtcttatcacacgatgatgaccagtctaagtacaccttgactggggccatagcccatagagggtgataggcctgtatggcggttgttatcttgtgcggactttatccctagagtcgagttgcttgggagtgcagctcaaagcgcgaagtaaactcttcgtaagactaaatatcaccccaagaccgatagcaaacaagtacagtgatggaaagttgaaaagaactttgaagagagagttcaagagtacgtgaaactgtatagtggtaaacggaggcgttttcgaagtttagagtgaagattcaggtcgg…	815	Monstrilla ilhoii voucher HYU-Mon0012 28S ribosomal RNA gene,		HYU-Mon0012	KY563292|Monstrilla_ilhoii_voucher_HYU_Mon0012	ingroup
KY553217	tree57	SPECIES	Monstrilla ilhoii	Monstrilla ilhoii	Monstrilloida	COI	aacaatatatttactattaagaatttgagcaggaattgtaggatctataatgagtttattaattcgtttagaattatttgcacctggaactcaattattaactccacaaatttataatacaattgttactgctcatgcttttattataattttttttttaattatacctgcattaattagaggctttggtaattgattagtgccaataataataggaattcccgatataagaatacctcgtttaaataatttaagacttatattatatttcccttctactttactattattattatcaagagtatatggtacaggggttgatgtaggatgaactctataccctcctttaagtggaattgaatatagaccttctccttccttagattgtgcaattttttc…	658	Monstrilla ilhoii voucher HYU-Mon0012 cytochrome c oxidase subunit		HYU-Mon0012	KY553217|Monstrilla_ilhoii_voucher_HYU_Mon0012	ingroup
KY553218	tree58	SPECIES	Monstrilla ilhoii	Monstrilla ilhoii	Monstrilloida	COI	aacaatatatttactattaagaatttgagcaggaattgtaggatctataatgagtttattaattcgtttagaattatttgcacctggaactcaattattaactccacaaatttataatacaattgttactgctcatgcttttattataattttttttttaattatacctgcattaattagaggctttggtaattgattagtgccaataataataggaattcccgatataagaatacctcgtttaaataatttaagacttatattatatttcccatctactttactattattattatcaagagtatatggtacaggggttgatgtaggatgaactctataccctcctttaagtggaattgaatatagaccttctccttccttagattgtgcaattttttc…	658	Monstrilla ilhoii voucher HYU-Mon0013 cytochrome c oxidase subunit		HYU-Mon0013	KY553218|Monstrilla_ilhoii_voucher_HYU_Mon0013	ingroup
KY553219	tree59	GENUS	Monstrilla	Monstrilla sp. 01 DJ-2017	Monstrilloida	COI	aacaatatatttattattgagaatttgagcaggaattattggatctataataagtttattaattcgtttagaattatttgcacccggaacacaactattaactccacaaatttataatactattgttacagctcatgcatttattataattttttttttagttataccagcattaattagaggatttggaaattgattagtacctataataataggaattcctgatataagtatacctcgtctaaataatttaagattaatactatattttccttccactttacttttattattatctagagtatatggcagtggtgtagatgtaggatgaactttatatcctccattaagaggaattgaatatagtccttctccttcattagattgtgcaattttttc…	658	Monstrilla sp. 01 DJ-2017 voucher HYU-Mon0023 cytochrome c oxidase		HYU-Mon0023	KY553219|Monstrilla_sp_01_DJ_2017_voucher_HYU_Mon0023	ingroup
KY553220	tree60	GENUS	Monstrilla	Monstrilla sp. 01 DJ-2017	Monstrilloida	COI	aacaatatatttattattgagaatttgagcgggaattattggatctataataagtttattaattcgtttagaattatttgcacccggaacacaactattaactccacaaatttataatactattgttacagctcatgcatttattataattttttttttagtaataccagcattaattagaggatttggaaattgattagtacctataataataggaattcctgatataagtatacctcgtctaaataatttaagattaatactatattttccttccactttacttttattattatctagagtatatggcagtggtgtagatgtaggatgaactttatatcctccattaagaggaattgaatatagtccttctccttcattagattgtgcaattttttc…	658	Monstrilla sp. 01 DJ-2017 voucher HYU-Mon0024 cytochrome c oxidase		HYU-Mon0024	KY553220|Monstrilla_sp_01_DJ_2017_voucher_HYU_Mon0024	ingroup
KY553221	tree61	GENUS	Monstrilla	Monstrilla sp. 01 DJ-2017	Monstrilloida	COI	aacaatatatttattattgagaatttgagcaggaattattggatctataataagtttattaattcgtttagaattatttgcacccggaacacaactattaactccacaaatttataatactattgttacagctcatgcatttattataattttttttttagtaataccagcattaattagaggatttggaaattgattagtacctataataataggaattcctgatataagtatacctcgtctaaataatttaagattaatactatattttccttccactttacttttattattatctagagtatatggcagtggtgtagatgtaggatgaactttatatcctccattaagaggaattgaatatagtccttctccttcattagattgtgcaattttttc…	658	Monstrilla sp. 01 DJ-2017 voucher HYU-Mon0025 cytochrome c oxidase		HYU-Mon0025	KY553221|Monstrilla_sp_01_DJ_2017_voucher_HYU_Mon0025	ingroup
KY563302	tree59	GENUS	Monstrilla	Monstrilla sp. 01	Monstrilloida	28SrRNA	ggtgatgcccttagtaatggcgaatgaaacgggtatagtccagcaccgaactgctgatcttcagatcatgcggaatgtggtgtttgggaaagtcttatcacacgatgatgaccagtctaagtacaccttgactggggccacagcccatagagggtgataggcctgtatggcggttgttgtcttgtgcggactttatccctagagtcgagttgcttgggagtgcagctcaaagcgcgaagtaaactcttcgtaagactaaatatcaccccaagaccgatagcaaacaagtacagtgatggaaagttgaaaagaactttgaagagagagttcaagagtacgtgaaactgtatagtggtaaacggaggcgttttcgaagtttagagtgaagattcaggtcgg…	816	Monstrilla sp. 01 voucher HYU-Mon0023 28S ribosomal RNA gene,		HYU-Mon0023	KY563302|Monstrilla_sp_01_voucher_HYU_Mon0023	ingroup
KY563303	tree60	GENUS	Monstrilla	Monstrilla sp. 01	Monstrilloida	28SrRNA	ggtgatgcccttagtaatggcgaatgaaacgggtatagtccagcaccgaactgctgatcttcagatcatgcggaatgtggtgtttgggaaagtcttatcacacgatgatgaccagtctaagtacaccttgactggggccacagcccatagagggtgataggcctgtatggcggttgttgtcttgtgcggactttatccctagagtcgagttgcttgggagtgcagctcaaagcgcgaagtaaactcttcgtaagactaaatatcaccccaagaccgatagcaaacaagtacagtgatggaaagttgaaaagaactttgaagagagagttcaagagtacgtgaaactgtatagtggtaaacggaggcgttttcgaagtttagagtgaagattcaggtcgg…	816	Monstrilla sp. 01 voucher HYU-Mon0024 28S ribosomal RNA gene,		HYU-Mon0024	KY563303|Monstrilla_sp_01_voucher_HYU_Mon0024	ingroup
KY563304	tree61	GENUS	Monstrilla	Monstrilla sp. 01	Monstrilloida	28SrRNA	ggtgatgcccttagtaatggcgaatgaaacgggtatagtccagcaccgaactgctgatcttcagatcatgcggaatgtggtgtttgggaaagtcttatcacacgatgatgaccagtctaagtacaccttgactggggccacagcccatagagggtgataggcctgtatggcggttgttgtcttgtgcggactttatccctagagtcgagttgcttgggagtgcagctcaaagcgcgaagtaaactcttcgtaagactaaatatcaccccaagaccgatagcaaacaagtacagtgatggaaagttgaaaagaactttgaagagagagttcaagagtacgtgaaactgtatagtggtaaacggaggcgttttcgaagtttagagtgaagattcaggtcgg…	816	Monstrilla sp. 01 voucher HYU-Mon0025 28S ribosomal RNA gene,		HYU-Mon0025	KY563304|Monstrilla_sp_01_voucher_HYU_Mon0025	ingroup
KY553222	tree62	GENUS	Monstrilla	Monstrilla sp. 02 DJ-2017	Monstrilloida	COI	tacaatatacctattattaagaatttgagcgggcattgtaggatctataataagattaattattcgattagaattatttattccaggttttaatttagtaagaaatcaaatttataatactattattactgctcatgcttttattataattttttttctaattatacctgcattaattagaggttttggaaattggttaattcctttaataatagggcttccagacatatctatacctcgattaaataacctaagactaatattatattttccttcaatcattttattattatcctctagattaattggagaaggtgttgatgtaggttgaactttataccccccattaagctcaacagagtatagcccttcctcatcaatagattttgctattttttc…	658	Monstrilla sp. 02 DJ-2017 voucher HYU-Mon0026 cytochrome c oxidase		HYU-Mon0026	KY553222|Monstrilla_sp_02_DJ_2017_voucher_HYU_Mon0026	ingroup
KY553223	tree63	GENUS	Monstrilla	Monstrilla sp. 02 DJ-2017	Monstrilloida	COI	tacaatatacctattattaagaatttgagcgggcattgtaggatctataataagattaattattcgattagaattatttattccaggttttaatttagtaagaaatcaaatttataatactattattactgctcatgcttttattataattttttttctaattatacctgcattaattagaggttttggaaattggttaattcctttaataatagggcttccagacatatctatacctcgattaaataacctaagactaatattatattttccttcaatcattttattattatcctctagattaattggagaaggtgttgatgtaggttgaactttataccccccattaagctcaacagagtatagcccttcctcatcaatagattttgctattttttc…	658	Monstrilla sp. 02 DJ-2017 voucher HYU-Mon0027 cytochrome c oxidase		HYU-Mon0027	KY553223|Monstrilla_sp_02_DJ_2017_voucher_HYU_Mon0027	ingroup
KY553224	tree64	GENUS	Monstrilla	Monstrilla sp. 02 DJ-2017	Monstrilloida	COI	tacaatatacctattattaagaatttgagcgggcattgtaggatctataataagattaattattcgattagaattatttattccaggttttaatttagtaagaaatcaaatttataatactattattactgctcatgcttttattataattttttttctaattatacctgcattaattagaggttttggaaattggttaattcctttaataatagggcttccagacatatctatacctcgattaaataacctaagactaatattatattttccttcaatcattttattattatcctctagattaattggagaaggtgttgatgtaggttgaactttataccccccattaagctcaacagagtatagcccttcctcatcaatagattttgctattttttc…	658	Monstrilla sp. 02 DJ-2017 voucher HYU-Mon0028 cytochrome c oxidase		HYU-Mon0028	KY553224|Monstrilla_sp_02_DJ_2017_voucher_HYU_Mon0028	ingroup
KY553225	tree65	GENUS	Monstrilla	Monstrilla sp. 02 DJ-2017	Monstrilloida	COI	tacaatatacctattattaagaatttgagcgggcattgtaggatctataataagattaattattcgattagaattatttattccaggttttaatttagtaagaaatcaaatttataatactattattactgctcatgcttttattataattttttttctaattatacctgcattaattagaggttttggaaattggttaattcctttaataatagggcttccagacatatctatacctcgattaaataacctaagactaatattatattttccttcaatcattttattattatcctctagattaattggagaaggtgttgatgtaggttgaactttataccctccattaagctcaacagagtatagcccttcctcatcaatagattttgctattttttc…	658	Monstrilla sp. 02 DJ-2017 voucher HYU-Mon0029 cytochrome c oxidase		HYU-Mon0029	KY553225|Monstrilla_sp_02_DJ_2017_voucher_HYU_Mon0029	ingroup
KR048785	tree66	GENUS	Monstrilla	Monstrilla sp. 3 SYB-2016	Monstrilloida	18SrRNA	aaggtttagtataagccgaataacggtgaaaccgcgaaaggatcattatatcacactttatatactggacagtactcagttacttggataactgcggtaattctggagctaatacatgcgtagaaacctcacttgctctgcgagcggggtgcatttattatttcaaaaccaaacaacgtttggtgggactagataaagttggctgatcgcatggctttatgccggcgacgtgtccatctaaagtgtgacctatcaactgtcgactgtgatatagacgaccacagtggttgtgacgggtaacggggaatcagggttcgattccggagagggagcctgagaaacggctaccacttctaagggaggcagcaggcacgcaaattacccaatggccgatggccg…	1652	Monstrilla sp. 3 SYB-2016 voucher LEGO-MON008 18S ribosomal RNA		LEGO-MON008	KR048785|Monstrilla_sp_3_SYB_2016_voucher_LEGO_MON008	ingroup
KR048922	tree66	GENUS	Monstrilla	Monstrilla sp. 3 SYB-2016	Monstrilloida	28SrRNA	acaactgtgagccccccagtaatggcgaatgaaacgggcagagtccagcaccgaaccgctgatccttcgggtcatgtggaatgtggtgtttgagacggtctcatcgcggattgacggttagctcaagtgcaccttgactgggaccattgcccgaagagggtgataggcccgtacggcgaccgtctttctgtgctgactgttctctagagtcgagttgcttgggagtgcagctcaaagtgcgaggtaaactcctcgtaagactaaatatgaccccgagaccgatagcaaacaagtaccgtgagggaaagttgaaaagaactttgaagagagagttaaagagtacgtgaaactgcagagtggtaaacagaggcgctcacgaagtttgggctggagattcaa…	920	Monstrilla sp. 3 SYB-2016 voucher LEGO-MON008 28S ribosomal RNA		LEGO-MON008	KR048922|Monstrilla_sp_3_SYB_2016_voucher_LEGO_MON008	ingroup
KR048998	tree66	GENUS	Monstrilla	Monstrilla sp. 3 SYB-2016	Monstrilloida	COI	ttaggtgcttttatgagtttacttatccgagtagaactaatacaccctaatcaatacctaattaggggccaagtatataatgtattagtcacttcacatgcatttgtgataattttttttttaattataccagctctaattggaggatttggtaattgactagtaccattaatgatgggcacagtagatatagctatacctcgattaaataacctaagtcttttcttatattttcctgctataggcatattacttatttcctcaatggccgagataggagtaggaactggttgaaccctttacccccctctaagtacctttgaatttcatagatctctaagagtagattttgctatcttctctattcatctagcgggtatcaggtcattaattggtgct…	582	Monstrilla sp. 3 SYB-2016 voucher LEGO-MON008 cytochrome oxidase		LEGO-MON008	KR048998|Monstrilla_sp_3_SYB_2016_voucher_LEGO_MON008	ingroup
KR048997	na	GENUS	Monstrilla	Monstrilla sp. 3 SYB-2016	Monstrilloida	COI	ttaggtgcttttatgagtttacttatccgagtagaactaatacaccctaatcaatacctaattaggggccaagtatataatgtattagtcacttcacatgcatttgtgataattttttttttaattataccagctctaattggaggatttggtaattgactagtaccattaatgatgggcacagtagatatagctatacctcgattaaataacctaagtcttttcttatattttcctgctataggcatattacttatttcctcaatggccgagataggagtaggaactggttgaaccctttacccccctctaagtacctttgaatttcatagatctctaagagtagattttgctatcttctctattcatctagcgggtatcaggtcattaattggtgct…	582	Monstrilla sp. 3 SYB-2016 voucher LEGO-MON008-17 cytochrome oxidase		LEGO-MON008-17	KR048997|Monstrilla_sp_3_SYB_2016_voucher_LEGO_MON008_17	ingroup
KR048784	tree67	GENUS	Monstrilla	Monstrilla sp. 4 SYB-2016	Monstrilloida	18SrRNA	cgaagccatgcatgtctaagtaagctgaaataaagtgaaaccgcgaatggctcattaaatcacactttatatactggacagtacacagttacttggataactgcggtaattctggagctaatacatgcattaaagcctcgcttgctctgcaagagaggtgcgtatattagatcaagaccaaacggttctgccgtgtttggtgactctggataaatttggctgatcgcatggctttatgccggcgacgtgtccatctaaagtgtgccctatcaactgtcgactgtggcatagacgcccacagtggttgtgacgggtaacggggaatcagggttcgattccggagagggagcctgagaaacggctaccacttctaagggaggcagcaggcacgcaaattac…	1694	Monstrilla sp. 4 SYB-2016 voucher LEGO-MON009 18S ribosomal RNA		LEGO-MON009	KR048784|Monstrilla_sp_4_SYB_2016_voucher_LEGO_MON009	ingroup
KR048923	tree67	GENUS	Monstrilla	Monstrilla sp. 4 SYB-2016	Monstrilloida	28SrRNA	acaacagtgatgcccttagtaatggcgaatgaaacgggcagagtccagcaccgaaccgctgatccttcgggtcatgtggaatgtggtgtttgagacggtctcctcgcagattgacggttagctcaagtgcaccttgactgggaccattgcccgtagagggtgataggcccgtacggcgaccgtctttctgtgctgactgttctctagagtcgagttgcttgggagtgcagctcaaagtgcgaggtaaactcctcgtaagactaaatatgaccccgagaccgatagcaaacaagtaccgtgagggaaagttgaaaagaactttgaagagagagttaaagagtacgtgaaactgcagagtggtaaacagaggcgctctcgaagtttgggctggagattcat…	920	Monstrilla sp. 4 SYB-2016 voucher LEGO-MON009 28S ribosomal RNA		LEGO-MON009	KR048923|Monstrilla_sp_4_SYB_2016_voucher_LEGO_MON009	ingroup
KR048999	tree67	GENUS	Monstrilla	Monstrilla sp. 4 SYB-2016	Monstrilloida	COI	ttaggggcactaatgagtttcctaattcgaactgaacttctacaaccagggtcattattaataagtggccagatttataatgttctcgtaacatcgcatgcttttgtaataattttctttttaattataccagcattgattgggggttttggtaactgaatagtgcctattataataggcacttgtgatatagctatgccacgtcttaataattttagtctatttttgtattttcccgcaatattgttcttacttatatcatctataatagacctgggtgttggtactggttggactttatacccgcctttaagatcctatgagtatcataggtctgttagtgtagactttgctattttttcaattcatatggccggtgtgagctcgttagtgggggca…	582	Monstrilla sp. 4 SYB-2016 voucher LEGO-MON009 cytochrome oxidase		LEGO-MON009	KR048999|Monstrilla_sp_4_SYB_2016_voucher_LEGO_MON009	ingroup
MF077768	tree68	GENUS	Monstrilla	Monstrilla sp. DZMB119	Monstrilloida	18SrRNA	tagtcatatgcttgtctcaaagattaagccatgcatgtcaaagtacaagcctaattaaggtgaaaccgcgaatggctcattaaatcacacctaatatactggatagtgttcagttacttggataactgcggtaattctggagctaatacatgcgtcaaaaccctgaatactgcaaggtatgaagggtgcttttattagatcaaaaccaaacggccgaaaggtcgtctactgatgattctgaataactttgggctgatcgcacggctctatgccggcgatgtatccatctaaggtgtgccctatcaactgtcgactgtggcatagacgctcacagtggttttgacgggtaacggggaatcagggttcgattccggagagggagcctgagaaacggctacc…	1759	Monstrilla sp. DZMB119 isolate 18S16 18S ribosomal RNA gene,	isolate_18S16	DZMB119	MF077768|Monstrilla_sp_DZMB119_isolate_18S16	ingroup
MF109109	tree69	GENUS	Monstrilla	Monstrilla sp. DZMB335	Monstrilloida	COI	agatattggaacaatatatttagttataagtatttgagctgggatcacagggtcaataataagagtacttattcgaattgagctaatatctccaagcctaaatatgttagatggtcaaacatataatgtcctaattacgtctcacgcttttttaataattttttttttagtaatacctgctttgattggtggttttggaaactgattaattcctttaatattaggggtacaagatatatgttttcctcgtataaataactttagtcttttattatattttccttccttattattattgttaatatcttcaatagttggagaaggagcaggaacrggatgaactgtatacccccctttatctgactctttatatcattctactatgtcagtagattttgc…	612	Monstrilla sp. DZMB335 cytochrome oxidase subunit I (COI) gene,		DZMB335	MF109109|Monstrilla_sp_DZMB335	ingroup
MF077780	tree69	GENUS	Monstrilla	Monstrilla sp. DZMB335	Monstrilloida	18SrRNA	tatgcttgtctcaaagattaagccatgtatgtccaagtacaagccgaaataaggtgaaaccgcgaatggctcattaaatcacacttaatgtactggacagtatgcagttacttggataactgcggtaattctggagctaatacatgcattcaagccctgactattgcaaaatatgtgaggtgcgtttattagatcaaaaccaaacagtcttggctgttggatggtgattctgaataactttgggctgatcgcatggctctacgccggcgacgtgtccatccaaagtgtgacctatcaactgtcgattgtggtatagacgaccacaatggttttgacgggtaacggggaatcagggttcgattccggagagggagcctgagaaacggctaccacttctaa…	1751	Monstrilla sp. DZMB335 isolate 18S17 18S ribosomal RNA gene,	isolate_18S17	DZMB335	MF077780|Monstrilla_sp_DZMB335_isolate_18S17	ingroup
DQ538496	tree70	GENUS	Monstrilla	Monstrilla sp. Japan RJH-2006	Monstrilloida	18SrRNA	tacctggttgatcctgccagtagtcatatgctcgtctcaaagattaagccatgcatgtccaagtataagctgagtaacagtgaaaccgcgaatggctcattaaatcacactttatatactgaacagtattacagttacttggataactgcggtaattctggagctaatacatgcgtagaaacctcacttgctttgcgagcggggtgcatttattggttcaaaaccaaacaacgtttggtgagtctagataaagttggctgatcgcatggctttatgccggcgacgtgttcatctaaagtgtgacctatcaactgtcgactgtgatatagacgatcacagtggtagtgacgggtaacggggaatcagggttcgattccggagagggagcctgagaaacgg…	1770	Monstrilla sp. Japan RJH-2006 18S ribosomal RNA gene, partial			DQ538496|Monstrilla_sp_Japan_RJH_2006	ingroup
KT030263	tree71	GENUS	Monstrilla	Monstrilla sp. SYB-2016	Monstrilloida	18SrRNA	gtgaaaccgcgaatggctcattaaatcacacttaatatactggacagtatgacagttacttggataactgcggtaattctggagctaatacatgcattcaaacccgatttgctgcaaggcgaagcgggtgcgtttattagatcaaaaccaaacggtttcggccgttcgttggtgactctgaataactttgggctgatcgcatggctccacgccggcgacgtgtccatctaaagtgtgacctatcaactgtcgattgtggtatagacgaccacaatggttttgacgggtaacggggaatcagggttcgattccggagagggagcctgagaaacggctaccacttctaagggaggcaacaggcacgcaaattacccaatggccgacggccgaggtagtgac…	1601	Monstrilla sp. SYB-2016 voucher LEGO-MON006 18S ribosomal RNA gene,		LEGO-MON006	KT030263|Monstrilla_sp_SYB_2016_voucher_LEGO_MON006	ingroup
KR048921	tree71	GENUS	Monstrilla	Monstrilla sp. SYB-2016	Monstrilloida	28SrRNA	acaaccgtgatgcccttagtaatggcgaatgaaacgggccaagtccagcaccgaactgctgactcattgggtcatgcggaatgtggtgtgtgagaccgtctcatctcgatcagacattcagctcaagtttgccttgactgggaccattgcccacagagggtgataggcccgtacggcgtctgtcttttcgagcagacacgtctccagagtcgagttgcttgggagtgcagctcaaagtgcgaggtaaactcctcgtaagactaaatatcaccccgagaccgatagcgaacaagtaccgtgagggaaagttgaaaagaactttgaagagagagttaaagagtacgtgaaactgcagagtggtaaacagaggcgtcctcgaagtttgaaacaaaggtccat…	921	Monstrilla sp. SYB-2016 voucher LEGO-MON006 28S ribosomal RNA gene,		LEGO-MON006	KR048921|Monstrilla_sp_SYB_2016_voucher_LEGO_MON006	ingroup
KR048995	tree71	GENUS	Monstrilla	Monstrilla sp. SYB-2016	Monstrilloida	COI	ttaggagctatgataagaataatcactcgaattgagttaacacaacctgggtctcttctagtaaatggacaaatttataatgttatagtgacttcccatgcttttgtaataattttttttcttgtaataccagcgttaattggaggatttggaaattgggttattccgttaataataggagcgatagacatagcaataccccgtttaaataatttaagactatttttgtatttccctgcaatactaatgttattactatcatctatagccgatataggtgtaggtacaggatgaacaatttatccccctctaagttcaatcgaataccataattctataagagtggactttgctattttttctatccatttagcaggagttagatcattagtaggagct…	582	Monstrilla sp. SYB-2016 voucher LEGO-MON006-7 cytochrome oxidase		LEGO-MON006-7	KR048995|Monstrilla_sp_SYB_2016_voucher_LEGO_MON006_7	ingroup
KR048996	na	GENUS	Monstrilla	Monstrilla sp. SYB-2016	Monstrilloida	COI	ttaggagctatgataagaataatcattcgaattgagttagtgcaacctggttctctcctaggaaatggacaaatttataatgttatagtgacttcccatgcttttgtaataattttttttcttgtaataccagcgttaattggaggattcggaaattgggttattccgttaataataggagcgacagatatagcaataccccgtttaaataatttaagactatttttgtatttccctgcaatactaatattagtactatcctctatagccgatataggggtaggaaccggatgaacaatttatccccctctaagttcgattgaattccataattggataagaggggactttgctattttttctatccatttagcaggagttagatcattagtaggagct…	582	Monstrilla sp. SYB-2016 voucher LEGO-MON006-8 cytochrome oxidase		LEGO-MON006-8	KR048996|Monstrilla_sp_SYB_2016_voucher_LEGO_MON006_8	ingroup
KY563308	tree72	SPECIES	Monstrillopsis longilobata	Monstrillopsis longilobata	Monstrilloida	28SrRNA	agtgatgcccctagtaatggcgaatgaaacgggcagagtccagcaccgaacccctggcagcaatgtcatgtggaatgtggtgtgtgagagagcctcatcacttgatgtagactagtccaagtgcaccttgactgggaccattgcccatagagggtgataggcccgtacggcagtccacatcttgtgctggcatcttctccagagtcgagttgcttgggagtgcagctcaaagcgcgaggtaaactcctcgtaagactaaatatgaccccaagaccgatagcgaacaagtaccgtgagggaaagttgaaaaggactttgaagagagagttcaagagtacgtgaaactgcatagtgggaaacagaggcgttctcgaagtttggagcagagattcaggtttt…	755	Monstrillopsis longilobata voucher HYU-Mon0033 28S ribosomal RNA		HYU-Mon0033	KY563308|Monstrillopsis_longilobata_voucher_HYU_Mon0033	ingroup
KY563309	tree73	SPECIES	Monstrillopsis longilobata	Monstrillopsis longilobata	Monstrilloida	28SrRNA	agtgatgcccctagtaatggcgaatgaaacgggcagagtccagcaccgaacccctggcagcaatgtcatgtggaatgtggtgtgtgagagagcctcatcacttgatgtagactagtccaagtgcaccttgactgggaccattgcccatagagggtgataggcccgtacggcagtccacatcttgtgctggcatcttctccagagtcgagttgcttgggagtgcagctcaaagcgcgaggtaaactcctcgtaagactaaatatgaccccaagaccgatagcgaacaagtaccgtgagggaaagttgaaaaggactttgaagagagagttcaagagtacgtgaaactgcatagtgggaaacagaggcgttctcgaagtttggagcagagattcaggtttt…	755	Monstrillopsis longilobata voucher HYU-Mon0034 28S ribosomal RNA		HYU-Mon0034	KY563309|Monstrillopsis_longilobata_voucher_HYU_Mon0034	ingroup
MG645220	tree73	SPECIES	Monstrillopsis longilobata	Monstrillopsis longilobata	Monstrilloida	18SrRNA	tttccgtaggtgaacctgcggaaggatcattactgaatgctaaggctattttgttcaatgcaatttagttgcggcagtagacagacatgatttgttggttgtggagagcggcgtcgcttcgcggcagcgtcgttgtctacacttgttcgtctccacttttgtgcatgtggagccatgtacattctgttggactttaacctacccggttagctcaagtcaaacgtaaacttgattgttacaagaatatataaatgtcaatgtcgtcaattcgtcgacagcagacatgaatttgtgaaaagaaaacactgtgcagtggatcacttggcttggggatcgatgaagaacgcagctaactgcgcgtcgtaatgtgaactgcagcacacatgaacatcgacactt…	794	Monstrillopsis longilobata voucher HYU-Mon0034 small subunit		HYU-Mon0034	MG645220|Monstrillopsis_longilobata_voucher_HYU_Mon0034	ingroup
KY563310	tree74	SPECIES	Monstrillopsis longilobata	Monstrillopsis longilobata	Monstrilloida	28SrRNA	agtgatgcccctagtaatggcgaatgaaacgggcagagtccagcaccgaacccctggcagcaatgtcatgtggaatgtggtgtgtgagagagcctcatcacttgatgtagactagtccaagtgcaccttgactgggaccattgcccatagagggtgataggcccgtacggcagtccacatcttgtgctggcatcttctccagagtcgagttgcttgggagtgcagctcaaagcgcgaggtaaactcctcgtaagactaaatatgaccccaagaccgatagcgaacaagtaccgtgagggaaagttgaaaaggactttgaagagagagttcaagagtacgtgaaactgcatagtgggaaacagaggcgttctcgaagtttggagcagagattcaggtttt…	755	Monstrillopsis longilobata voucher HYU-Mon0035 28S ribosomal RNA		HYU-Mon0035	KY563310|Monstrillopsis_longilobata_voucher_HYU_Mon0035	ingroup
KY553229	tree74	SPECIES	Monstrillopsis longilobata	Monstrillopsis longilobata	Monstrilloida	COI	tactatatatttacttttaggtatatgatctggaattgtaggaactataatgagaatatttattcggatagaacttataaaccccagttctttcttatgcaggggtcaactttataacactttaattacttctcacgcatttattatgattttttttttagtgatgcctattttaatttcagggtttggcaattgacttttacctataatagtaggaagagcagatatgagaatacctcgattaaataatcttagattaatactttattatccttctatactaatactattattatctagattagtaggacagggctcaggaaatggttgaacattataccccccactaagagatgtactttacaggtctagtgctagtatagattgtactatttttag…	661	Monstrillopsis longilobata voucher HYU-Mon0035 cytochrome c oxidase		HYU-Mon0035	KY553229|Monstrillopsis_longilobata_voucher_HYU_Mon0035	ingroup
MG645221	tree74	SPECIES	Monstrillopsis longilobata	Monstrillopsis longilobata	Monstrilloida	18SrRNA	tttccgtaggtgaacctgcggaaggatcattactgaatgctaaggctattttgttcaatgcaatttagttgcggcagtagacagacatgatttgttggttgtggagagcggcgtcgcttcgcggcagcgtcgttgtctacacttgttcgtctccacttttgtgcatgtggagccatgtacattctgttggactttaacctacccggttagctcaagtcaaacgtaaacttgattgttacaagaatatataaatgtcaatgtcgtcaattcgtcgacagcagacatgaatttgtgaaaagaaaacactgtgcagtggatcacttggcttggggatcgatgaagaacgcagctaactgcgcgtcgtaatgtgaactgcagcacacatgaacatcgacactt…	794	Monstrillopsis longilobata voucher HYU-Mon0035 small subunit		HYU-Mon0035	MG645221|Monstrillopsis_longilobata_voucher_HYU_Mon0035	ingroup
KY563311	tree75	SPECIES	Monstrillopsis longilobata	Monstrillopsis longilobata	Monstrilloida	28SrRNA	agtgatgcccctagtaatggcgaatgaaacgggcagagtccagcaccgaacccctggcagcaatgtcatgtggaatgtggtgtgtgagagagcctcatcacttgatgtagactagtccaagtgcaccttgactgggaccattgcccatagagggtgataggcccgtacggcagtccacatcttgtgctggcatcttctccagagtcgagttgcttgggagtgcagctcaaagcgcgaggtaaactcctcgtaagactaaatatgaccccaagaccgatagcgaacaagtaccgtgagggaaagttgaaaaggactttgaagagagagttcaagagtacgtgaaactgcatagtgggaaacagaggcgttctcgaagtttggagcagagattcaggtttt…	755	Monstrillopsis longilobata voucher HYU-Mon0036 28S ribosomal RNA		HYU-Mon0036	KY563311|Monstrillopsis_longilobata_voucher_HYU_Mon0036	ingroup
MG645222	tree75	SPECIES	Monstrillopsis longilobata	Monstrillopsis longilobata	Monstrilloida	18SrRNA	tttccgtaggtgaacctgcggaaggatcattactgaatgctaaggctattttgttcaatgcaatttagttgcggcagtagacagacatgatttgttggttgtggagagcggcgtcgcttcgcggcagcgtcgttgtctacacttgttcgtctccacttttgtgcatgtggagccatgtacattctgttggactttaacctacccggttagctcaagtcaaacgtaaacttgattgttacaagaatatataaatgtcaatgtcgtcaattcgtcgacagcagacatgaatttgtgaaaagaaaacactgtgcagtggatcacttggcttggggatcgatgaagaacgcagctaactgcgcgtcgtaatgtgaactgcagcacacatgaacatcgacactt…	794	Monstrillopsis longilobata voucher HYU-Mon0036 small subunit		HYU-Mon0036	MG645222|Monstrillopsis_longilobata_voucher_HYU_Mon0036	ingroup
KY563312	tree76	SPECIES	Monstrillopsis longilobata	Monstrillopsis longilobata	Monstrilloida	28SrRNA	agtgatgcccctagtaatggcgaatgaaacgggcagagtccagcaccgaacccctggcagcaatgtcatgtggaatgtggtgtgtgagagagcctcatcacttgatgtagactagtccaagtgcaccttgactgggaccattgcccatagagggtgataggcccgtacggcagtccacatcttgtgctggcatcttctccagagtcgagttgcttgggagtgcagctcaaagcgcgaggtaaactcctcgtaagactaaatatgaccccaagaccgatagcgaacaagtaccgtgagggaaagttgaaaaggactttgaagagagagttcaagagtacgtgaaactgcatagtgggaaacagaggcgttctcgaagtttggagcagagattcaggtttt…	755	Monstrillopsis longilobata voucher HYU-Mon0037 28S ribosomal RNA		HYU-Mon0037	KY563312|Monstrillopsis_longilobata_voucher_HYU_Mon0037	ingroup
KY553230	tree76	SPECIES	Monstrillopsis longilobata	Monstrillopsis longilobata	Monstrilloida	COI	tactatatatttacttttaggtatatgatctggaattgtaggaactataatgagaatatttattcggatagaacttataaaccccagttctttcttatgcaggggtcaactttataacactttaattacttctcacgcatttattatgattttttttttagtgatgcctattttaatttcagggtttggcaattgacttttacctataatagtaggaagagcagatatgagaatacctcgattaaataatcttagattaatactttattatccttctatactaatactattattgtctagattagtaggacagggctcaggaaatggttgaacattataccccccactaagagatgtactttacaggtctagtgctagtatagattgtactatttttag…	661	Monstrillopsis longilobata voucher HYU-Mon0037 cytochrome c oxidase		HYU-Mon0037	KY553230|Monstrillopsis_longilobata_voucher_HYU_Mon0037	ingroup
MG645223	tree76	SPECIES	Monstrillopsis longilobata	Monstrillopsis longilobata	Monstrilloida	18SrRNA	tttccgtaggtgaacctgcggaaggatcattactgaatgctaaggctattttgttcaatgcaatttagttgcggcagtagacagacatgatttgttggttgtggagagcggcgtcgcttcgcggcagcgtcgttgtctacacttgttcgtctccacttttgtgcatgtggagccatgtacattctgttggactttaacctacccggttagctcaagtcaaacgtaaacttgattgttacaagaatatataaatgtcaatgtcgtcaattcgtcgacagcagacatgaatttgtgaaaagaaaacactgtgcagtggatcacttggcttggggatcgatgaagaacgcagctaactgcgcgtcgtaatgtgaactgcagcacacatgaacatcgacactt…	794	Monstrillopsis longilobata voucher HYU-Mon0037 small subunit		HYU-Mon0037	MG645223|Monstrillopsis_longilobata_voucher_HYU_Mon0037	ingroup
KY563313	tree77	SPECIES	Monstrillopsis longilobata	Monstrillopsis longilobata	Monstrilloida	28SrRNA	agtgatgcccctagtaatggcgaatgaaacgggcagagtccagcaccgaacccctggcagcaatgtcatgtggaatgtggtgtgtgagagagcctcatcacttgatgtagactagtccaagtgcaccttgactgggaccattgcccatagagggtgataggcccgtacggcagtccacatcttgtgctggcatcttctccagagtcgagttgcttgggagtgcagctcaaagcgcgaggtaaactcctcgtaagactaaatatgaccccaagaccgatagcgaacaagtaccgtgagggaaagttgaaaaggactttgaagagagagttcaagagtacgtgaaactgcatagtgggaaacagaggcgttctcgaagtttggagcagagattcaggtttt…	755	Monstrillopsis longilobata voucher HYU-Mon0038 28S ribosomal RNA		HYU-Mon0038	KY563313|Monstrillopsis_longilobata_voucher_HYU_Mon0038	ingroup
MG645224	tree77	SPECIES	Monstrillopsis longilobata	Monstrillopsis longilobata	Monstrilloida	18SrRNA	tttccgtaggtgaacctgcggaaggatcattactgaatgctaaggctattttgttcaatgcaatttagttgcggcagtagacagacatgatttgttggttgtggagagcggcgtcgcttcgcggcagcgtcgttgtctacacttgttcgtctccacttttgtgcatgtggagccatgtacattctgttggactttaacctacccggttagctcaagtcaaacgtaaacttgattgttacaagaatatataaatgtcaatgtcgtcaattcgtcgacagcagacatgaatttgtgaaaagaaaacactgtgcagtggatcacttggcttggggatcgatgaagaacgcagctaactgcgcgtcgtaatgtgaactgcagcacacatgaacatcgacactt…	794	Monstrillopsis longilobata voucher HYU-Mon0038 small subunit		HYU-Mon0038	MG645224|Monstrillopsis_longilobata_voucher_HYU_Mon0038	ingroup
MF447164	tree78	SPECIES	Monstrillopsis longilobata	Monstrillopsis longilobata	Monstrilloida	28SrRNA	accgaacccctggcagcaatgtcatgtggaatgtggtgtgtgagagagcctcatcacttgatgtagactagtccaagtgcaccttgactgggaccattgcccatagagggtgataggcccgtacggcagtccacatcttgtgctggcatcttctccagagtcgagttgcttgggagtgcagctcaaagcgcgaggtaaactcctcgtaagactaaatatgaccccaagaccgatagcgaacaagtaccgtgagggaaagttgaaaaggactttgaagagagagttcaagagtacgtgaaactgcatagtgggaaacagaggcgttctcgaagtttggagcagagattcaggtttttggctaaccgctcaatagctgtatttctctgtgtctgaacacaa…	688	Monstrillopsis longilobata voucher HYU-Mon0042 28S ribosomal RNA		HYU-Mon0042	MF447164|Monstrillopsis_longilobata_voucher_HYU_Mon0042	ingroup
MF447158	tree78	SPECIES	Monstrillopsis longilobata	Monstrillopsis longilobata	Monstrilloida	COI	atttattatgattttttttttagtgatgcctattttaatttcagggtttggcaattgacttttacctataatagtaggaagagcagatatgagaatacctcgattaaataatcttagattaatactttattatccttctatactaatactattattatctagattagtaggacagggctcaggaaatggttgaacattataccccccactaagagatgtactttacaggtctagtgctagtatagattgtactatttttaggcttcaccttgcaggtattagatcattattaggggctctaaattttttagtaacaattaaagatttaaatagtttattcgtcactaaattagtaacaaacagaatatatgtttgatctattctagtcactgctattat…	523	Monstrillopsis longilobata voucher HYU-Mon0042 cytochrome c oxidase		HYU-Mon0042	MF447158|Monstrillopsis_longilobata_voucher_HYU_Mon0042	ingroup
MG645225	tree78	SPECIES	Monstrillopsis longilobata	Monstrillopsis longilobata	Monstrilloida	18SrRNA	tttccgtaggtgaacctgcggaaggatcattactgaatgctaaggctatattgttcaatgcaatttagttgcggcagtagacagacatgatttgttggttgtggagagcggcgtcgcttcgcggcagcgtcgttgtctacacttgttcgtctccacttttgtgcatgtggagccatgtacattctgttggactttaacctacccggttagctcaagtcaaacgtaaacttgattgttacaagaatatataaatgtcaatgtcgtcaattcgtcgacagcagacatgaatttgtgaaaagaaaacactgtgcagtggatcacttggcttggggatcgatgaagaacgcagctaactgcgcgtcgtaatgtgaactgcagcacacatgaacatcgacactt…	794	Monstrillopsis longilobata voucher HYU-Mon0042 small subunit		HYU-Mon0042	MG645225|Monstrillopsis_longilobata_voucher_HYU_Mon0042	ingroup
MF447165	tree79	SPECIES	Monstrillopsis longilobata	Monstrillopsis longilobata	Monstrilloida	28SrRNA	accgaacccctggcagcaatgtcatgtggaatgtggtgtgtgagagagcctcatcacttgatgtagactagtccaagtgcaccttgactgggaccattgcccatagagggtgataggcccgtacggcagtccacatcttgtgctggcatcttctccagagtcgagttgcttgggagtgcagctcaaagcgcgaggtaaactcctcgtaagactaaatatgaccccaagaccgatagcgaacaagtaccgtgagggaaagttgaaaaggactttgaagagagagttcaagagtacgtgaaactgcatagtgggaaacagaggcgttctcgaagtttggagcagagattcaggtttttggctaaccgctcaatagctgtatttctctgtgtctgaacacaa…	688	Monstrillopsis longilobata voucher HYU-Mon0043 28S ribosomal RNA		HYU-Mon0043	MF447165|Monstrillopsis_longilobata_voucher_HYU_Mon0043	ingroup
MF447159	tree79	SPECIES	Monstrillopsis longilobata	Monstrillopsis longilobata	Monstrilloida	COI	atttattatgattttttttttagtgatgcctattttaatttcaggttttggcaattgacttttacctataatagtaggaagagcagatatgagaatacctcgattaaataatcttagattaatactttattatccttctatactaatactattattatctagattagtaggacagggctcaggaaatggttgaacattatatcccccactaagagatgtactttacaggtctagtgctagtatagattgtactatttttaggcttcaccttgcaggtattagatcattattaggggctctaaattttttagtaacaattaaagatttaaatagtttattcgtcactaaattagtaacaaacagaatatatgtttgatctattctagtcactgctattat…	523	Monstrillopsis longilobata voucher HYU-Mon0043 cytochrome c oxidase		HYU-Mon0043	MF447159|Monstrillopsis_longilobata_voucher_HYU_Mon0043	ingroup
MG645226	tree79	SPECIES	Monstrillopsis longilobata	Monstrillopsis longilobata	Monstrilloida	18SrRNA	tttccgtaggtgaacctgcggaaggatcattactgaatgctaaggctattttgttcaatgcaatttagttgcggcagtagacagacatgatttgttggttgtggagagcggcgtcgcttcgcggcagcgtcgttgtctacacttgttcgtctccacttttgtgcatgtggagccatgtacattctgttggactttaacctacccggttagctcaagtcaaacgtaaacttgattgttacaagaatatataaatgtcaatgtcgtcaattcgtcgacagcagacatgaatttgtgaaaagaaaacactgtgcagtggatcacttggcttggggatcgatgaagaacgcagctaactgcgcgtcgtaatgtgaactgcagcacacatgaacatcgacactt…	794	Monstrillopsis longilobata voucher HYU-Mon0043 small subunit		HYU-Mon0043	MG645226|Monstrillopsis_longilobata_voucher_HYU_Mon0043	ingroup
MF447166	tree80	SPECIES	Monstrillopsis longilobata	Monstrillopsis longilobata	Monstrilloida	28SrRNA	accgaacccctggcagcaatgtcatgtggaatgtggtgtgtgagagagcctcatcacttgatgtagactagtccaagtgcaccttgactgggaccattgcccatagagggtgataggcccgtacggcagtccacatcttgtgctggcatcttctccagagtcgagttgcttgggagtgcagctcaaagcgcgaggtaaactcctcgtaagactaaatatgaccccaagaccgatagcgaacaagtaccgtgagggaaagttgaaaaggactttgaagagagagttcaagagtacgtgaaactgcatagtgggaaacagaggcgttctcgaagtttggagcagagattcaggtttttggctaaccgctcaatagctgtatttctctgtgtctgaacacaa…	688	Monstrillopsis longilobata voucher HYU-Mon0044 28S ribosomal RNA		HYU-Mon0044	MF447166|Monstrillopsis_longilobata_voucher_HYU_Mon0044	ingroup
MF447160	tree80	SPECIES	Monstrillopsis longilobata	Monstrillopsis longilobata	Monstrilloida	COI	atttattatgattttttttttagtgatgcctattttaatttcagggtttggcaattgacttttacctataatagtaggaagagcagatatgagaatacctcgattaaataatcttagattaatactttattatccttctatactaatactattattgtctagattagtaggacagggctcaggaaatggttgaacattataccccccactaagagatgtactttacaggtctagtgctagtatagattgtactatttttaggcttcaccttgcaggtattagatcattattaggggctctaaattttttagtaacaattaaagatttaaatagtttattcgtcactaaattagtaacaaacagaatatatgtttgatctattctagtcactgctattat…	523	Monstrillopsis longilobata voucher HYU-Mon0044 cytochrome c oxidase		HYU-Mon0044	MF447160|Monstrillopsis_longilobata_voucher_HYU_Mon0044	ingroup
MG645227	tree80	SPECIES	Monstrillopsis longilobata	Monstrillopsis longilobata	Monstrilloida	18SrRNA	tttccgtaggtgaacctgcggaaggatcattactgaatgctaaggctatattgttcaatgcaatttagttgcggcagtagacagacatgatttgttggttgtggagagcggcgtcgcttcgcggcagcgtcgttgtctacacttgttcgtctccacttttgtgcatgtggagccatgtacattctgttggactttaacctacccggttagctcaagtcaaacgtaaacttgattgttacaagaatatataaatgtcaatgtcgtcaattcgtcgacagcagacatgaatttgtgaaaagaaaacactgtgcagtggatcacttggcttggggatcgatgaagaacgcagctaactgcgcgtcgtaatgtgaactgcagcacacatgaacatcgacactt…	794	Monstrillopsis longilobata voucher HYU-Mon0044 small subunit		HYU-Mon0044	MG645227|Monstrillopsis_longilobata_voucher_HYU_Mon0044	ingroup
MF447161	tree81	SPECIES	Monstrillopsis longilobata	Monstrillopsis longilobata	Monstrilloida	COI	atttattatgattttttttttagtgatgcctattttaatttcagggtttggcaattgacttttacctataatagtaggaagagcagatatgagaatacctcgattaaataatcttagattaatactttattatccttctatactaatactattattatctagattagtaggacagggctcaggaaatggttgaacattataccccccactaagagatgtactttacaggtctagtgctagtatagattgtactatttttaggcttcaccttgcaggtattagatcattattaggggctctaaattttttagtaacaattaaagatttaaatagtttattcgtcactaaattagtaacaaacagaatatatgtttgatctattctagtcactgctattat…	523	Monstrillopsis longilobata voucher HYU-Mon0045 cytochrome c oxidase		HYU-Mon0045	MF447161|Monstrillopsis_longilobata_voucher_HYU_Mon0045	ingroup
MG645228	tree81	SPECIES	Monstrillopsis longilobata	Monstrillopsis longilobata	Monstrilloida	18SrRNA	tttccgtaggtgaacctgcggaaggatcattactgaatgctaaggctattttgttcaatgcaatttagttgcggcagtagacagacatgatttgttggttgtggagagcggcgtcgcttcgcggcagcgtcgttgtctacacttgttcgtctccacttttgtgcatgtggagccatgtacattctgttggactttaacctacccggttagctcaagtcaaacgtaaacttgattgttacaagaatatataaatgtcaatgtcgtcaattcgtcgacagcagacatgaatttgtgaaaagaaaacactgtgcagtggatcacttggcttggggatcgatgaagaacgcagctaactgcgcgtcgtaatgtgaactgcagcacacatgaacatcgacactt…	794	Monstrillopsis longilobata voucher HYU-Mon0045 small subunit		HYU-Mon0045	MG645228|Monstrillopsis_longilobata_voucher_HYU_Mon0045	ingroup
MF447167	tree82	SPECIES	Monstrillopsis longilobata	Monstrillopsis longilobata	Monstrilloida	28SrRNA	accgaacccctggcagcaatgtcatgtggaatgtggtgtgtgagagagcctcatcacttgatgtagactagtccaagtgcaccttgactgggaccattgcccatagagggtgataggcccgtacggcagtccacatcttgtgctggcatcttctccagagtcgagttgcttgggagtgcagctcaaagcgcgaggtaaactcctcgtaagactaaatatgaccccaagaccgatagcgaacaagtaccgtgagggaaagttgaaaaggactttgaagagagagttcaagagtacgtgaaactgcatagtgggaaacagaggcgttctcgaagtttggagcagagattcaggtttttggctaaccgctcaatagctgtatttctctgtgtctgaacacaa…	688	Monstrillopsis longilobata voucher HYU-Mon0046 28S ribosomal RNA		HYU-Mon0046	MF447167|Monstrillopsis_longilobata_voucher_HYU_Mon0046	ingroup
MF447162	tree82	SPECIES	Monstrillopsis longilobata	Monstrillopsis longilobata	Monstrilloida	COI	atttattatgatttttttttnagtgatgcctattttaatttcagggtttggcaattgacttttacctataatagtaggaagagcagatatgagaatacctcgattaaataatcttagattaatactttattatccttctatactaatactattattatctagattagtaggacagggctcaggaaatggttgaacattataccccccactaagagatgtactttacaggtctagtgctagtatagattgtactatttttaggcttcaccttgcaggtattagatcattattaggggctctaaattttttagtaacaattaaagatttaaatagtttattcgtcactaaattagtaacaaacagaatatatgtttgatctattctagtcactgctattat…	523	Monstrillopsis longilobata voucher HYU-Mon0046 cytochrome c oxidase		HYU-Mon0046	MF447162|Monstrillopsis_longilobata_voucher_HYU_Mon0046	ingroup
MF447168	tree83	SPECIES	Monstrillopsis longilobata	Monstrillopsis longilobata	Monstrilloida	28SrRNA	accgaacccctggcagcaatgtcatgtggaatgtggtgtgtgagagagcctcatcacttgatgtagactagtccaagtgcaccttgactgggaccattgcccatagagggtgataggcccgtacggcagtccacatcttgtgctggcatcttctccagagtcgagttgcttgggagtgcagctcaaagcgcgaggtaaactcctcgtaagactaaatatgaccccaagaccgatagcgaacaagtaccgtgagggaaagttgaaaaggactttgaagagagagttcaagagtacgtgaaactgcatagtgggaaacagaggcgttctcgaagtttggagcagagattcaggtttttggctaaccgctcaatagctgtatttctctgtgtctgaacacaa…	688	Monstrillopsis longilobata voucher HYU-Mon0047 28S ribosomal RNA		HYU-Mon0047	MF447168|Monstrillopsis_longilobata_voucher_HYU_Mon0047	ingroup
MF447163	tree83	SPECIES	Monstrillopsis longilobata	Monstrillopsis longilobata	Monstrilloida	COI	atttattatgattttttttttagtgatgcctattttaatttcagggtttggcaattgacttttacctataatagtaggaagagcagatatgagaatacctcgattaaataatcttagattaatactttattatccttctatactaatactattattatctagattagtaggacagggctcaggaaatggttgaacattataccccccactaagagatgtactttacaggtctagtgctagtatagattgtactatttttaggcttcaccttgcaggtattagatcattattaggggctctaaattttttagtaacaattaaagatttaaatagtttattcgtcactaaattagtaacaaacagaatatatgtttgatctattctagtcactgctattat…	523	Monstrillopsis longilobata voucher HYU-Mon0047 cytochrome c oxidase		HYU-Mon0047	MF447163|Monstrillopsis_longilobata_voucher_HYU_Mon0047	ingroup
KT030264	tree84	GENUS	Monstrillopsis	Monstrillopsis sp. 2 SYB-2016	Monstrilloida	18SrRNA	gtgaaaccgcggatggatcaaaaaatcacacctaatatactggatagtaatcagttacttggataactgcggtaattctggagctaatacatgcatgaaaaccctgaatgctgcaaggcgtgaagggtgcttttattagatcaaaaccaaacgacaggcaactgtcgtgcgttggtgattctgaataactttgggctgatcgcatggctcaatgccggcgacgtatccatctaaggtgtgccctatcaactgtcgactgtggcatagacgcccacagtggttttgacgggtaacggggaatcagggttcgattccggagagggagcctgagaaatggctaccacttctaaggaaggcagcaggcgcgcaaatcacccaatcgccgagtgtttacctttt…	1607	Monstrillopsis sp. 2 SYB-2016 voucher LEGO-MON011 18S ribosomal RNA		LEGO-MON011	KT030264|Monstrillopsis_sp_2_SYB_2016_voucher_LEGO_MON011	ingroup
KT030273	tree84	GENUS	Monstrillopsis	Monstrillopsis sp. 2 SYB-2016	Monstrilloida	28SrRNA	gtccagcaccgaacctgcggactcgttgggtcatgcgaagtggtgtgtgagattgtctcatctcgatcagacattcagctcaagttcgccttgactgggaccagcgcccacagagggtgataggcccgtacggcgtttgtcttttcgagcgggcacttctctagagtcgagttgcttgggagtgcagctcaaagtgcgaggtaaactcctcgtaagactaaatatcaccccgagaccgatagcgaacaagtaccgtgagggaaagttgaaaagaactttgaagagagagttaaagagtacgngaaactgcagagtggtaaacagaggcgccctcgaagtttggaatggaggtccaggtcgtcggcacgttcgacggctgtaccccttcgtttctgaaca…	858	Monstrillopsis sp. 2 SYB-2016 voucher LEGO-MON011 28S ribosomal RNA		LEGO-MON011	KT030273|Monstrillopsis_sp_2_SYB_2016_voucher_LEGO_MON011	ingroup
KR049001	tree84	GENUS	Monstrillopsis	Monstrillopsis sp. 2 SYB-2016	Monstrilloida	COI	gtaggagcatttataagtatatttattcgaattcaattattaaatccttcttatcttgacatttcttcgcatatgtataacactattgttacttctcatgcttttattataatcttttttttaagtataccgattataattggaggatttggtaattgattaattcctcttttaatagggtctgaagatatagctatacctcgattaaataatataagagtcatactctattttcctgcaataagacttcttcttttatcaagagtattaggtgaaggagcagggaatggatgaactttatatcctcctttaagaagacttttatataggataaatatctctatagatttaactattttttctatccatatagcaggaatttcttctttaataggaaga…	582	Monstrillopsis sp. 2 SYB-2016 voucher LEGO-MON011 cytochrome		LEGO-MON011	KR049001|Monstrillopsis_sp_2_SYB_2016_voucher_LEGO_MON011	ingroup
KR048925	tree85	GENUS	Monstrillopsis	Monstrillopsis sp. 4 SYB-2016	Monstrilloida	28SrRNA	acaacagtgatgcccctagtaatggcgaatgaaacgggcgtagtccagcaccgaaccgctggcatttatgtcatgtggaatgtggtgtgtgagagagcctcatcgcttgatgttgatcagtccaagtgcaccttgactgggaccattgcccatagagggtgataggcccgtacgacggtcgacatcttgtgctggcatcttctccagagtcgagttgcttgggagtgcagctcaaagtgcgaggtaaactcctcgtaagactaaatatgaccccaagaccgatagcgaacaagtaccgtgagggaaagttgaaaaggactttgaagagagagttcaagagtacgtgaaactgcataatggtaaacagaggcgttctcgaagtttggagcagagattcag…	908	Monstrillopsis sp. 4 SYB-2016 voucher LEGO-MON012 28S ribosomal RNA		LEGO-MON012	KR048925|Monstrillopsis_sp_4_SYB_2016_voucher_LEGO_MON012	ingroup
KR048926	tree86	GENUS	Monstrillopsis	Monstrillopsis sp. 5 SYB-2016	Monstrilloida	28SrRNA	caacagtgatgctcctagtaatggcgaatgaaacgggcagagtccagcaccgaaccactggcatttatgtcatgtggaatgtggtgtgtgagagagcctcatcgcttgatgttgatcagtccaagtgcaccttgactgggaccattgcccatagagggtgataggcccgtacgacggtcgacatcttgtgctggcgtcttctccagagtcgagttgcttgggagtgcagctcaaagtgcgaggtaaactcctcgtaagactaaatatgaccccaagaccgatagcgaacaagtaccgtgagggaaagttgaaaaggactttgaagagagagttcaagagtacgtgaaactgcataatggtaaacagaggcgttctcgaagtttggagcagagattcagg…	909	Monstrillopsis sp. 5 SYB-2016 voucher LEGO-MON013 28S ribosomal RNA		LEGO-MON013	KR048926|Monstrillopsis_sp_5_SYB_2016_voucher_LEGO_MON013	ingroup
KR048786	tree87	GENUS	Monstrillopsis	Monstrillopsis sp. 6 SYB-2016	Monstrilloida	18SrRNA	ttcaaagattaagccatatatgtccaagtacaagccgaattaaggtgaaaccgcgaatggctcattaaatcacacttaatatactggacagtatgacagttacttggataactgcggtaattctggagctaatacatgcattcaaacctcatttgctgcaaggtgagtggggtgcgtttattagatcaaaaccaaacggcttcacggccgtatgttggtgattctggataactttgggctgatcgcatggctatacgccggcgacgtgtccatctaaagtgtgacctatcaactgtcgattgtggtatagacgaccacaatggttttgacgggtaacggggaatcagggttcgattccggagagggagcctgagaaacggctaccacttctaagggagg…	1719	Monstrillopsis sp. 6 SYB-2016 voucher LEGO-MON014 18S ribosomal RNA		LEGO-MON014	KR048786|Monstrillopsis_sp_6_SYB_2016_voucher_LEGO_MON014	ingroup
KR048927	tree87	GENUS	Monstrillopsis	Monstrillopsis sp. 6 SYB-2016	Monstrilloida	28SrRNA	acaactgtgatgcccttagtaatggcgaatgaaaggggcctagtccagcaccgaaccgctggcagtaatgtcatgtggaatgtggtgtgtgagagagccttatcacttgacgttgatcagtccaagttcaccttgacagggaccattgcccacggagggtgataggcccgtacgacgttcaacgccttgtgccggcatcttctctagagtcgagttgcttgggagtgcagctcaaagtgcgaggtaaactcctcgtaagactaaatatgaccccaagaccgatagcgaacaagtaccgtgagggaaagttgaaaaggactttgaagagagagttcaagagtacgtgaaactgcataatggtaaacagaggcgttctcgaagtttggagcagagattcag…	920	Monstrillopsis sp. 6 SYB-2016 voucher LEGO-MON014 28S ribosomal RNA		LEGO-MON014	KR048927|Monstrillopsis_sp_6_SYB_2016_voucher_LEGO_MON014	ingroup
DQ538497	tree88	GENUS	Monstrillopsis	Monstrillopsis sp. New Caledonia RJH-2006	Monstrilloida	18SrRNA	tacctggttgatcctgccagtagtcatatgctcgtctcaaagattaagccatgcatgtccaagtataagctgagtaacagtgaaaccgcgaatggctcattaaatcacactttatatactgaacagtattacagttacttggataactgcggtaattctggagctaatacatgcgtagaaacctcacttgctttgcgagcggggtgcatttattggttcaaaaccaaacaacgtttggtgagtctagataaagttggctgatcgcatggctttatgccggcgacgtgttcatctaaagtgtgacctatcaactgtcgactgtgacatagacgatcacagtggtagtgacgggtaacggggaatcagggttcgattccggagagggagcctgagaaacgg…	1771	Monstrillopsis sp. New Caledonia RJH-2006 18S ribosomal RNA gene			DQ538497|Monstrillopsis_sp_New_Caledonia_RJH_2006	ingroup
KR048783	tree89	GENUS	Monstrillopsis	Monstrillopsis sp. SYB-2016	Monstrilloida	18SrRNA	tcctagattaagccatgtatgtctaagtacaagccgaaataaggtgaaaccgcgaatggctcattaaatcacacttaatatactggacagtatgacagttacttggataactgcggtaattctggagctaatacatgcattcaaaccgcatttgctgcaaggcgaagcgggtgcgtttattagatcaaaaccaaacggtttcggccgttcgttggtgactctgaataactttgggctgatcgcatggctccacgccggcgacgtgtccatctaaagtgtgacctatcaactgtcgattgtgacatagacgaccacaatggttttgacgggtaacggggaatcagggttcgattccggagagggagcctgagaaacggctaccacttctaagggaggcaa…	1720	Monstrillopsis sp. SYB-2016 voucher LEGO-MON010-7 18S ribosomal RNA		LEGO-MON010-7	KR048783|Monstrillopsis_sp_SYB_2016_voucher_LEGO_MON010_7	ingroup
KR048924	tree89	GENUS	Monstrillopsis	Monstrillopsis sp. SYB-2016	Monstrilloida	28SrRNA	acaactgtgatgcccccagataatggcgaatgaaacgggccgagtccagcacccaaccgctgacagcaatgtcatgtggaatgtggtgtgtgagagagcctcatcactcgacgttgatcagtccaagtgcaccttgactgggaccattgcccatagagggtgataggcccgtacgacggccgacgtcttgtgctggcatcttctctagagtcgagttgcttggaagtgcagctcaaagtgcgaggtaaactcctcgtaagactaaatatgaccccaagaccgatagcgaacaagtaccgtgagggaaagttgaaaaggactttgaagagagagttcaagagtacgtgaaactgcataatggtaaacagaggcgttctcgaagtttggagcaaagattca…	905	Monstrillopsis sp. SYB-2016 voucher LEGO-MON010-7 28S ribosomal RNA		LEGO-MON010-7	KR048924|Monstrillopsis_sp_SYB_2016_voucher_LEGO_MON010_7	ingroup
IA318_18S	tree91	SPECIES	Thalassodoron bathyale	Thalassodoron bathyale	Monstrilloida	18SrRNA	GGTTGATCCTGCCAGTAGTCATATGCTTGTCTCAAAGATTTAGCCATGCATGTCTAAGTACAAGCCTAATTAAGGTGAAACCGCGAATGGCTCATTAAATCACACCTAATATACTGGATAGTATTCAATTACTTGGATAACTGCGGTAATTCTGGAGCTATACATGCGTTAATGCCCTGACTAACCGGTTTTAAATCGGCGTTAAGGGTGCTTTTATTAGATCAAAACCAAACGGACCTCGGTTCGTACATCTTGGTGATTCTGAATAACTTTGGGCTGATCGCATGGCTATACGCCGGCGACGTATCCATCTAAGGTGTGCCCTATCAACTGTCGACTGTGGCATAGACGCCCACAGTGGTTTTGACGGGTAACGGGGAATCAGGGTTCGATTCCGGA…	1792	na		IA318	IA318_18S|Thalassodoron_bathyale_IA318_18S__Assembly_2_18S	ingroup
IA318_28S	tree91	SPECIES	Thalassodoron bathyale	Thalassodoron bathyale	Monstrilloida	28SrRNA	AACGGGCATAGTCCAGCACCGAACTGCTGCCTTTTCAAGGTACGCGGAATGTGGTGTTTGGGAGAGTCTCATCACAAAACAGCAACCAGTCTAAGTACACCTTGACTGGGGCCATAGCCCATAGAGGGTGATAGGCCTGTAAGGCGGTGGCTGTTTTGTGCCGACTTTTTCCTTAGAGTCGAGTTGCTTGGGAGTGCAGCTCAAAGTGCGAGGTAAACTCCTCGTAAGACTAAATATTACCCCAAGACCGATAGCAAACAAGTACCGTGAGGAAAAGTTGAAAAGAACTTTGAAGAGAGAGTTCAAGAGTGCGTGAAACTGAATAGTGGAAAACGGAGGCGTTCTCGAAGTTTGGATTGAAGGTTCATGTTGATGGTGTGTGGCAGATGTGTATTGCTG…	878	na		IA318	IA318_28S|Thalassodoron_bathyale_IA318_18S__Assembly_2_28S	ingroup
IA318_COI	tree91	SPECIES	Thalassodoron bathyale	Thalassodoron bathyale	Monstrilloida	COI	TGGAACAATATATATAATTATAGGAGCATGATCTGGAATTGTAGGAGCAATAATAAGTGTATTTATCCGATTAGAATTAAGAAATCCAGGTGGTTTTACTAAAGACTCCCAATTTTACTATACTATAGTTACAGCCCATGCTTTTCTAATAATTTTTTTTCTATTAATACCAATCTTAATTAGTGGTTTCGGAAACTGGCTGATCCCCTTAATACTAGAACTTCCTGATATAGCATTTCCCCGTATAAATAACCTAAGATTTTGAATATACCTTCCAGCTTTAAGGATACTTCTTATAGCAACAATAGTCGAAGATGGAGGCATCTCTACAGGATGGACTTTATATCCACCTCTAAGTCTTAAGGAATTTACACCAGACTACTCTGTAGAATTTACTAT…	683	na		IA318	IA318_COI|Thalassodoron_bathyale_IA318_18S__Assembly_2_COI	ingroup
KT208837	out1	SPECIES	Acartia clausi	Acartia clausii	Calanoida	COI	ttatatttattggccgggatgtggtcagggatagtgggaacaggtttaagaatgattatccgaatagaattgggccaggccgggaaattgattggagatgatcaaatttataatgtagtagtaacagctcatgcatttattataattttttttatagtgataccgattttaattggaggttttggtaattgattaatccctcttatattaggtgcagcggatatagcatttcctcggataaataatataagattttggcttttattaccagcgttaattatattattatctagttctttagtagagaggggtgcagggacagggtggactgtttatccacccctatccagaaatattgctcatgcgggtgcttctgtagattttgcaattttttcttta…	629	Acartia clausii voucher MT00803 cytochrome oxidase subunit 1 (COI)		MT00803	KT208837|Acartia_clausii_voucher_MT00803_1	outgroup
GU969197	out1	SPECIES	Acartia danae	Acartia danae	Calanoida	18SrRNA	atatcttaatatagccgcgttaaggttaaatcgtgtacggctcattataagacatataatgtcgcattaggaagcctctgcctggatatccgcggtaattctgtggctaatacatgcacaaagaggtgacttcggaagcctcgtgcctgtctgccccaaaatcaaacagtctgacggctgttaccgcgtttgaccaaggacagttgctacctatctaatcgccttgtgcggtcgaaagtaatgactttcatgttatctatcaggtttcgactggtacacctttgggtccagtgcgcttgacggataacggggaatcagggttcgattccggagagggagccttagagacggctaccacatctaaggaaggcagcaggcacgcaaattacccagtagccg…	1761	Acartia danae 18S ribosomal RNA gene, partial sequence			GU969197|Acartia_danae_sequence	outgroup
KT030271	out2	SPECIES	Asterocheres lilljeborgi	Asterocheres lilljeborgi	Siphonostomatoida	18SrRNA	gtgaaaccgcgaatggctcattaaatcacacctaatatactggatattatcagttacttggataactgcggtaattctggagctaatacatgcataccagccccgaacgtaagtgaggggtgcttttattagatcaaaaccaaacgcttcggcgtctctttggtgattctgaataacttttggctgatcgcacggatttattccggcgacgtatccttctaaggtgtgccctatcaactgtcgactgtggcatagacgcccacagtggttttgacgggtaacggggaattagggttcgattccggagagggagcctgagaaacggctaccacttctaaggaaggcagcaggcacgcaaattacccactggtcgaagaccgaggtagtgacgaaaaataa…	1044	Asterocheres lilljeborgi voucher LEGO-SIP002 18S ribosomal RNA		LEGO-SIP002	KT030271|Asterocheres_lilljeborgi_voucher_LEGO_SIP002	outgroup
KR048868	out2	SPECIES	Asterocheres lilljeborgi	Asterocheres lilljeborgi	Siphonostomatoida	28SrRNA	acaactgtgatggccttagtaatggcgaatgaaacggccttagcccagcactgaactgcctgccctctcggtagcgcggaatgtagtgtttgggagagtcttctcgagttttgacgtccagtccaagtccaccttgactggggccacggcccatagagggtgataggcccgtaaggcggacgtcttttctcgccgacttttccctagagtcgagttgcttgggagtgcagctcaaagtgtgaggtaagctcctcataaggctaaatatgaccccgagaccgatagcaaacaagtaccgtgagggaaagttgaaaagaactttgaagagagagttcaagagtacgtgaaactgtgtagtggtaaacggaggggttctcgaagtcggagttcgaggttcag…	975	Asterocheres lilljeborgi voucher LEGO-SIP002 28S ribosomal RNA		LEGO-SIP002	KR048868|Asterocheres_lilljeborgi_voucher_LEGO_SIP002	outgroup
KR049050	out2	SPECIES	Asterocheres lilljeborgi	Asterocheres lilljeborgi	Siphonostomatoida	COI	gtagggctcggaataagaataatcatccgaattgaactaggtcagcctggagtaatactagttgacggtcaaatctataatgtgattgtaactgcacacgccttcatcatgatcttttttttagtcatacctgttctaattggggggtttgggaactggctaatccccctaatattaggggccccggatatagctttccctcgaataaacaatataagattctggttcctgataccctcgttaatcttactgctcgtcaggtctattagagaaaatggggcagggacaggatgaaccgtctaccctcctttatctcttaaagacgcccatagcggcaagtctgtagacttcgcaattttttctctccatctcgcgggggtatcctcccttttaggggct…	582	Asterocheres lilljeborgi voucher LEGO-SIP002 cytochrome oxidase		LEGO-SIP002	KR049050|Asterocheres_lilljeborgi_voucher_LEGO_SIP002	outgroup
DQ180338	out3	SPECIES	Caligus curtus	Caligus curtus	Siphonostomatoida	28SrRNA	actgtgatacccttagtaatggcgaatgaacagggtgaagcccatcactgaactgcctgccatctcggtagtgtggaatgtagtgttcgggattgtcttatcatattttagcagcttgtccaagtacaccttgactggggccgcatctcatagagggtgataggcccgtacgacagtttgctttaatatgctgacttttccctagagtcgagttgcttgaaagtgcagctcaaagtgtgaggtaagctcctcataaggctaaatatcaccccgagaccgatagcaaacaagtaccgtgagggaaagttgaaaagaactttgaagagagagttcaagagtacgtgaaactgtgtagtggtaaacggaggagtacctcgaagttagaggttcctaaggttc…	3150	Caligus curtus 28S ribosomal RNA gene, complete sequenceDQ180338		NA	DQ180338|Caligus_curtus_complete_sequenceDQ180338	outgroup
MF077737	out3	SPECIES	Caligus curtus	Caligus curtus	Siphonostomatoida	18SrRNA	cctgagaaacggctaccacttctaaggaaggcagcaggcacgcaaattacccaatgatcgcagatcgaggtagtgacgaaaaataacgaagccggactcatccgaggcccggttatcggaatgagtacactttaaatcctttaacgaggaacaattggagggcgagtctggtgccagcagccgcggtaattccagctcctatagcgtatattaaagttgttgcggtcaaaagctcgtagttggatttcggtgagtaaggaggggttcatcttgtttgatgtaacttctgtcttgtctcgcgatttttcggcagaggtttcaatggtgcccttcaccgggtgtcttgggatactgtcgggtttactttgaaaaaattagagtgctcaaagcaggctgtta…	1343	Caligus curtus isolate 18S21 18S ribosomal RNA gene, partial	isolate_18S21	DZMB275	MF077737|Caligus_curtus_isolate_18S21	outgroup
KT209407	out3	SPECIES	Caligus curtus	Caligus curtus	Siphonostomatoida	COI	aacactttatttaattagagggttttgatcagggcttgtagggcttgctataagagtaatcattcgattagagcttgctcagcctggtatatacttaggggattctcaggtgtataatgtaattgttactgctcatgcttttgtaataattttttttatagtaatacccgtgttaattggggggtttggtaactggttagtacctttattgttaggggctcctgatatggcattcccgcgacttaacaatatgaggttttggtttttaataccttctcttagtttgttattattaagggcattagttgagagaggggcagggactggttgaacagtttaccctccattatcttctggggtatttcactcaggggcctctgtagattttgcaattttttc…	658	Caligus curtus voucher MT08142 cytochrome oxidase subunit 1 (COI)		MT08142	KT209407|Caligus_curtus_voucher_MT08142_1	outgroup
DQ180337	out4	SPECIES	Caligus elongatus	Caligus elongatus	Siphonostomatoida	28SrRNA	taagcggaggaaaagaaaacaactgtgatacccttagtaatggcgaatgaacagggtaaagcccatcactgaactgcctgccatatcggtagtgcggaatgtagtgttcgggattgtcttatcatgttttagcaacttgtccaagtacaccttgactggggccgcatctcatagagggtgataggcccgtacgacagtttgctttaatatgctgacttttccctagagtcgagttgcttgaaagtgcagctcaaagtgtgaggtaagctcctcataaggctaaatatcaccccgagaccgatagcaaacaagtaccgtgagggaaagttgaaaagaactttgaagagagagttcaagagtacgtgaaactgtgtagtggtaaacggaggagtacctcga…	3166	Caligus elongatus from Salmo salar 28S ribosomal RNA gene, complete		NA	DQ180337|Caligus_elongatus_from_Salmo_salar_complete	outgroup
EF088408	out4	SPECIES	Caligus elongatus	Caligus elongatus	Siphonostomatoida	18SrRNA	attaaggtgaaaccgcgaatggctcattaaatcacacctaatatactggatattctcagttacttggataactgcggtaattctggagctaatacatgcgaaaaaatcccgtcagggatgcttttattagaccaaaaccaaacggcttcggctgtataacttggtgactctgaataacatttgcagatcgcatggcttaacgccggcgacgtatccttctaaggtgtgccctatcaactgtcgactgtggcatagacgcccacagtggttttgacgggtaacggggaatcagggttcgattccggagagggagcctgagaaacggctaccacttctaaggaaggcagcaggcacgcaaattacccaatgatcgaagatcgaggtagtgacgaaaaataa…	1630	Caligus elongatus genotype 2 18S small subunit ribosomal RNA gene,			EF088408|Caligus_elongatus_genotype_2	outgroup
KT209179	out4	SPECIES	Caligus elongatus	Caligus elongatus	Siphonostomatoida	COI	aactctttacttaattagaggattttgatctgggctggtagggttagctataagtgttattattcgtttagaactgtctcaaccaggcctttatctaggagactcacaagtttataatgtaattgtaactgcccatgcttttattataattttttttatagttatacctgtgttaattgggggatttggtaattggttagtgcccctattactgggtgcgccagatatggcatttcctcgcctgaataatataagtttttgatttttgatgccgtcactaacactactacttttaagggctcttgttgaaaggggtgcaggtacagggtgaacagtttaccctcccctatcttctggtgtattccactctggtgcatcagtagattttgctattttctc…	633	Caligus elongatus voucher MT03545 cytochrome oxidase subunit 1		MT03545	KT209179|Caligus_elongatus_voucher_MT03545_1	outgroup
AY627028	tree20	SPECIES	Clavella adunca	Clavella addunca	Siphonostomatoida	18SrRNA	tacctggttgatcctgccagtagtcatatgcttgtctcaaagattaagccatgcatgtctaagtacaagccgaattaaggtgaaaccgcgaatggctcattaaatcacacctaatatactggatattatcagttacttggataactgcggtaattctggagctaatacatgcactcaagcctcgaactttacggtgaggggcgcttttattagatcaaaaccaaacgccttcacgggcgtctattttggtgactctgaataaccttttgcggatcgcatggctttatgccggcgacgtatccttctaaggtgtgccctatcaactgtcgactgtggtatagtcgaccacagtggttttgacgggtaacggggaattagggttcgattccggagagggag…	1800	Clavella addunca 18S small subunit ribosomal RNA gene, partial			AY627028|Clavella_addunca	outgroup
KT208702	tree20	SPECIES	Clavella adunca	Clavella adunca	Siphonostomatoida	COI	cactctctatcttttaaggggattttggtccggaataaccgggcttgctataagaatatttattcgagtagagctgataaggcccggcttccttctaccagaaagtaattccgggcaattttataatgtcattgtgacggcccatgcttttatcataattttttttttagttatgcctgttcttattgggggatttgggaattgattgatgcccataatattgggggcagccgacatagctttcccccgtttaaataatataagattttgattattaatacctgctttgactttgctcttactcagggcaatgattgagggaggggctgggacaggttgaactgtttacccccccctgtccggtttaatgggccacaatagtaagtctattgattttgc…	667	Clavella adunca voucher MT08919 cytochrome oxidase subunit 1 (COI)		MT08919	KT208702|Clavella_adunca_voucher_MT08919_1	outgroup
MF077826	tree90	SPECIES	Mormonilla phasma	Mormonilla phasma	Mormonilloida	28SrRNA	ggcccaccatcttggttgcgctgaatgtggtgtttgggagagcctcctcgcagtgagacggcccgatcaagtccaccttgactggggccacggcccgtagagggtgataggcccgtatgtcgactgtctctctgcgctggcttttccctagagtcgagttgcttgggagtgcagctcaaagtgcctggtaaactccaggtaaggctaaatatgaccccgagaccgatagcaaacaagtaccgtgagggaaagttgaaaagaactttgaagagagagttcaagagtacgtgaaactgcttagtggtaaacagagctgttctcgaagttggagtcggaggttcaggctaacgttggcgcagctcggatgtaggcgatccgcaaggacaccttatctctgtc…	728	Mormonilla phasma 28S ribosomal RNA gene, partial sequenceMF077826		DZMB245	MF077826|Mormonilla_phasma_sequenceMF077826	outgroup
MF077740	tree90	SPECIES	Mormonilla phasma	Mormonilla phasma	Mormonilloida	18SrRNA	tcctgccagtagtcatatgcttgtctgaatgattaagccatgcatgtctaagtacaactctcattaagaggaaaccgcgaatggctcattaaatcacaccaaatctactggatagtaacagttacttggataactgcggtaattctggagctaatacatgcgtacaagccccaaacttacgtgaggggcgcttttattagatcaaaaccaaacggcttcggccgtctccttggtgactctgaataacttttggcggatcgtatggctttacgccgacgacgtatccttcgatggtgtgccctatcaactgtcgactgtggcatagacgcccacagtggttttgacgggtaacggggaattagggttcgattccggagagggagcctgagacacggctac…	1678	Mormonilla phasma isolate 18S13 18S ribosomal RNA gene, partial	isolate_18S13	DZMB245	MF077740|Mormonilla_phasma_isolate_18S13	outgroup
MF077879	tree90	SPECIES	Mormonilla phasma	Mormonilla phasma	Mormonilloida	COI	ggtacattatatttattagcaggagcttgatctggaatgattggtacaggattaagaataattattcgattagaattggggcaaccggggtcacttattggagatgaccatatttacaacgtagtagttacagctcatgcatttgtaataattttttttatagttatacctattttaattggagggtttggaaattgattagttcctttgatattgggttcgcctgatatagcttttcctcgtttaaataatataagattttggtttttaattccagctttaattttattattatctagagcattgattgaggggggtgcgggtacaggttgaactgtttatcctccattatctagtaatttatcacactctggagcttctgttgatttagcgattttt…	586	Mormonilla phasma isolate COI13 cytochrome c oxidase subunit I	isolate_COI13	DZMB245	MF077879|Mormonilla_phasma_isolate_COI13_I	outgroup
MF077825	out5	SPECIES	Neomormonilla minor	Neomormonilla minor	Mormonilloida	28SrRNA	tatcttagtcgcgctgaatgtggtgtttgggagagcctcctcgcagtgagacggcccgatcaagtccaccttgactggggccacggcccatagagggtgataggcccgtatgtcgactgtctctctgcgctggcttttccccagagtcgagttgcttgggagtgcagctcaaagtgcctggtaaactccaggtaaggctaaatataacctcgagaccgatagcaaacaagtaccgtgagggaaagttgaaaagaactttgaagagagagttcaagagtacgtgaaactgcttagtggtaaacagagctgttctcgaagttggagtcggaggttcaggctaacgtcggcgcggcttggtcgtaggcgatccgcaaggaagccttggctctgtcagcgttg…	706	Neomormonilla minor 28S ribosomal RNA gene, partial sequenceMF077825		DZMB266	MF077825|Neomormonilla_minor_sequenceMF077825	outgroup
MF077739	out5	SPECIES	Neomormonilla minor	Neomormonilla minor	Mormonilloida	18SrRNA	agtagtcatatgcttgtctgaatgattaagccatgcatgtctaagtacaactctcattaagaggaaaccgcgaatggctcattaaatcacacctaatacactggatagtaacagttacttggataactgcggtaattctggagctaatacatgcgtacaagccccgaacgcaagtgaggggcgcttttattagatcaaaaccaaacggccctcgggtcgtctctttggtgactctgaataacttttggcggatcgtacggctttacgccgacgacgtatccttctaaggtgtgccctatcaactgtcgactgtggcatagacgcccacagtggttttgacgggtaacggggaattagggttcgattccggagagggagcctgagaaacggctaccactt…	1757	Neomormonilla minor isolate 18S15 18S ribosomal RNA gene, partial	isolate_18S15	DZMB266	MF077739|Neomormonilla_minor_isolate_18S15	outgroup
MN831615	out5	SPECIES	Neomormonilla minor	Neomormonilla minor	Mormonilloida	COI	atttataatgttgttgttactgctcatgcattcgtaataattttttttatagttataccaattttaattggtgggtttggaaactgattagtacctttaatattagggtctccagatatagcttttcctcgattaaataatataagattttgatttttagtcccagcattaattttattattatctagagcattaattgaaggaggagcaggtactggatgaactgtgtatcccccgttatctagaaatttatcacattctggggggtcagttgatttagcaattttttcattacatttagctgggatttcttctttaataggggctgtaaattttattagtactattggaaatttacgtatattaggtttattattagatcgaatacctttatttgtc…	509	Neomormonilla minor voucher Co457.6.1 cytochrome c oxidase subunit		Co457.6.1	MN831615|Neomormonilla_minor_voucher_Co45761	outgroup
