# Supplementary material for: A new family of the order Monstrilloida (Copepoda) from deep waters of the North Atlantic supported by morphological and genetic evidence
Source: PeerJ. 2026 May 18;14:e21176. doi: 10.7717/peerj.21176 (PMC13192465; doi:10.7717/peerj.21176)
Supplement: Supplemental Information 4 [file peerj-14-21176-s004.fasta]

>IA318_18S__Thalassadoron_bathyale
GGTTGATCCTGCCAGTAGTCATATGCTTGTCTCAAAGATTTAGCCATGCATGTCTAAGTACAAGCCTAATTAAGGTGAAACCGCGAATGGCTCATTAAATCACACCTAATATACTGGATAGTATTCAATTACTTGGATAACTGCGGTAATTCTGGAGCTATACATGCGTTAATGCCCTGACTAACCGGTTTTAAATCGGCGTTAAGGGTGCTTTTATTAGATCAAAACCAAACGGACCTCGGTTCGTACATCTTGGTGATTCTGAATAACTTTGGGCTGATCGCATGGCTATACGCCGGCGACGTATCCATCTAAGGTGTGCCCTATCAACTGTCGACTGTGGCATAGACGCCCACAGTGGTTTTGACGGGTAACGGGGAATCAGGGTTCGATTCCGGAGAGGGAGCCTGAGAAACGGCTACCACTTCTAAGGAAGGCAGCAGGCACGCAAATTACCCAATGGTCGAAGACCGAGGTAGTGACGAAAAATAACGATACCGGACTCATTTGAGGCCCGGTAATCGGAATGAGTACACTTTAAATCCTTTAACGAGGAACAATTGGAGGGCAAGTCTGGTGCCAGCAGCCGCGGTAATTCCAGCTCCAATAGCGTATATTAAAGTTGTTGTGGTTAAAAAGCTCGTAGTTGGATCTCGGCGGGAAGGGGGCGGTTCGCTTTATGATGATACTGCTCCATTCACCCGTATATATGTTGATGGAGGTTTGAAGGTGCTCTTTATCGAGTGTCTTCAGATGCCATCAGGTTTACTTTGAAAAAATTAGAGTGCTCAAAGCAGGCTTTACACGCTTGAATATTTGTGCATGGAATAATAGAATAGGACGTCGTTTCTATTTTGTTGGTTTTCGGAAATCGACGTAATGATTAATAGGGACAGTCGGGGGCATTAGTATTCAGACGACAGAGGTGAAATTCTTGGACCGTCTGAAGACTAACAACTGCGAAAGCATTTGCCAAGAATGTTTTCATTAATCAAGAACGAAAGTTAGAGGTTCGAAGGCGATCAGATACCGCCCTAGTTCTAACCATAAACGATGCCAGCTAGCGATCCGCAGCTGCTTATTTGAAGGCTCTGCGGGAAGCTTCCGGGAAACCAAAGCTTTTGGGTTCCAGGGGAAGTATGGTTGCAAAGCTGAAACTTAAAGGAATTGACGGAAGGGCACCACCAGGAGTGGAGCCTGCGGCTTAATTTGACTCAACACGGGAAATCTCACCAGGCCCGGACACTAGAAGGATTGACAGATTGATAGCTCTTTCTTAATTTGGTGGGTAGTGGTGCATGGCCGTTCTTAGTTGGTGGAGTGATTTGTCTGGTTAATTCCGATAACGAACGAGACTCTGTCCTGCTAAATAGTTTGAACATCTTATTATTATGTTCAAATCTTCTTAGAGGGACTGGCGGCGTCTAGCCGCACGAGATTGAGCAATAACAGGTCTGTGATGCCCTTAGATGTTCTGGGCCGCACGCGCGCTACACTGAAGGGATCAACGTGTTTTCCTATTTCGAGAGAATTGGGTAACCCGCTGAATCCCCTTCGTGGTAGGGATCGGGGCTTGCAATTATTCCCCGTGAACCAGGAATTCCCAGTAAGTGCACGTCATTAGCGTGCATTGATTACGTCCCTGCCCTTTGTACACACCGCCCGTCGCTACTACCGATTGGATGTTTTAGTGAGGTATTTGGATCGATCATATGCTTGCGTAAGCTGCATTGTGTTGAAAAGACTCCCAAACTTGAGCATCTAGAGGAAGTAAAAGTCGTAACAAGGTTTC
